# Supplementary material for: High-temperature stability in air of Ti3C2Tx MXene-based composite with extracted bentonite
Source: Nat Commun. 2022 Sep 22;13:5551. doi: 10.1038/s41467-022-33280-2 (PMC9499972; doi:10.1038/s41467-022-33280-2)
Supplement: Supplementary file 4 — Source Data [file 41467_2022_33280_MOESM4_ESM.xlsx]

## Sheet: Figure 2c
MEB-RT		MEB-Air-400C-2
x	y	x	y
10.9853	0	9.815	0
10.9853	1.4	9.815	1
10.8827	6.6	9.72063	4.85714
10.78	23.8	9.62625	21
10.6773	23.4	9.53187	20.5714
10.5747	22.8	9.4375	20.1429
10.472	22.4	9.34312	19.5714
10.3693	21.8	9.24875	19
10.2667	21.4	9.15437	18.4286
10.164	20.8	9.06	17.8571
10.0613	20.4	8.96563	17.4286
9.95867	19.8	8.87125	16.8571
9.856	19.6	8.77687	16.4286
9.75333	19	8.6825	15.8571
9.65067	18.6	8.58812	15.4286
9.548	18.2	8.49375	15
9.44533	17.6	8.39937	14.5714
9.34267	17	8.305	14
9.24	16.6	8.21063	13.7143
9.13733	16	8.11625	13.1429
9.03467	15.4	8.02188	12.7143
8.932	15	7.9275	12.2857
8.82933	14.6	7.83312	11.7143
8.72667	14.2	7.73875	11.2857
8.624	13.6	7.64437	11
8.52133	13.2	7.55	10.5714
8.41867	13	7.45562	10.1429
8.316	12.6	7.36125	9.71429
8.21333	12.2	7.26688	9.42857
8.11067	11.6	7.1725	9
8.008	11.4	7.07813	8.85714
7.90533	10.8	6.98375	8.57143
7.80267	10.4	6.88938	8.14286
7.7	10.2	6.795	7.85714
7.59733	10	6.70062	7.57143
7.49467	9.8	6.60625	7.42857
7.392	9.6	6.51187	7.14286
7.28933	9.2	6.4175	7
7.18667	9	6.32312	6.71429
7.084	8.6	6.22875	6.42857
6.98133	8.4	6.13438	6.28571
6.87867	8	6.04	6
6.776	7.8	5.94562	5.71429
6.67333	7.6	5.85125	5.57143
6.57067	7.4	5.75688	5.42857
6.468	7	5.6625	5.14286
6.36533	6.8	5.56813	5
6.26267	6.6	5.47375	4.85714
6.16	6.4	5.37937	4.57143
6.05733	6.2	5.285	4.42857
5.95467	5.8	5.19062	4.28571
5.852	5.8	5.09625	4.14286
5.74933	5.6	5.00187	4
5.64667	5.4	4.9075	3.71429
5.544	5.2	4.81313	3.71429
5.44133	5	4.71875	3.57143
5.33867	5	4.62437	3.42857
5.236	4.6	4.53	3.28571
5.13333	4.6	4.43562	3.28571
5.03067	4.2	4.34125	3
4.928	4.2	4.24688	3
4.82533	4	4.1525	2.85714
4.72267	3.8	4.05812	2.71429
4.62	3.8	3.96375	2.71429
4.51733	3.6	3.86937	2.57143
4.41467	3.6	3.775	2.42857
4.312	3.4	3.68063	2.42857
4.20933	3.2	3.58625	2.28571
4.10667	3	3.49187	2.28571
4.004	3	3.3975	2.14286
3.90133	2.8	3.30312	2
3.79867	2.8	3.20875	2
3.696	2.8	3.11438	1.85714
3.59333	2.6	3.02	1.71429
3.49067	2.6	2.92562	1.71429
3.388	2.4	2.83125	1.57143
3.28533	2.4	2.73687	1.57143
3.18267	2.2	2.6425	1.57143
3.08	2	2.54813	1.42857
2.97733	2	2.45375	1.28571
2.87467	1.8	2.35938	1.28571
2.772	1.8	2.265	1.14286
2.66933	1.6	2.17062	1.14286
2.56667	1.6	2.07625	1.14286
2.464	1.4	1.98188	1
2.36133	1.4	1.8875	1
2.25867	1.4	1.79312	0.85714
2.156	1.2	1.69875	0.85714
2.05333	1.2	1.60437	0.85714
1.95067	1.2	1.51	0.71429
1.848	1	1.41563	0.71429
1.74533	0.8	1.32125	0.57143
1.64267	0.8	1.22687	0.57143
1.54	0.8	1.1325	0.42857
1.43733	0.8	1.03813	0.42857
1.33467	0.6	0.94375	0.42857
1.232	0.6	0.84937	0.28571
1.12933	0.6	0.755	0.28571
1.02667	0.4	0.66063	0.28571
0.924	0.4	0.56625	0.28571
0.82133	0.4	--	--
0.71867	0.4	--	--
0.616	0.4	--	--
0.51333	0.2	--	--
0.41067	0.2	--	--
0.308	0.2	--	--
0.20533	0.2	--	--
0.10267	0.2	--	--
--	--	--	--

## Sheet: Figure2f
Ti3C2Tx-RT		Ti3C2Tx-Air-400C-2		Ti3C2Tx-Air-400C-4		Ti3C2Tx-Air-400C-6
x	y	x	y	x	y	x	y
100.249	0.50694	100.249	0.37385	100.249	0.34452	100.249	0.42317
102.086	0.58035	102.086	0.37676	102.086	0.34381	102.086	0.44071
103.924	0.61936	103.924	0.37765	103.924	0.34999	103.924	0.44186
105.76	0.61661	105.76	0.38265	105.76	0.35826	105.76	0.43689
107.596	0.59563	107.596	0.38793	107.596	0.35521	107.596	0.44304
109.431	0.57782	109.431	0.3939	109.431	0.36287	109.431	0.43061
111.268	0.55732	111.268	0.39969	111.268	0.36649	111.268	0.45123
113.102	0.55018	113.102	0.40299	113.102	0.37597	113.102	0.46184
114.936	0.55366	114.936	0.40671	114.936	0.37785	114.936	0.45807
116.77	0.55926	116.77	0.41407	116.77	0.3794	116.77	0.47256
118.605	0.56043	118.605	0.41901	118.605	0.39908	118.605	0.4585
120.438	0.56305	120.438	0.42719	120.438	0.39631	120.438	0.48455
122.271	0.58748	122.271	0.43916	122.271	0.41123	122.271	0.48863
124.103	0.61293	124.103	0.44915	124.103	0.41068	124.103	0.49313
125.935	0.61294	125.935	0.46166	125.935	0.43171	125.935	0.50201
127.769	0.58981	127.769	0.47576	127.769	0.44421	127.769	0.50856
129.6	0.57686	129.6	0.4974	129.6	0.46721	129.6	0.5332
131.431	0.57796	131.431	0.52068	131.431	0.49745	131.431	0.54747
133.261	0.57812	133.261	0.547	133.261	0.52507	133.261	0.57507
135.091	0.57943	135.091	0.58781	135.091	0.566	135.091	0.60361
136.921	0.58336	136.921	0.63005	136.921	0.61589	136.921	0.65843
138.752	0.59206	138.752	0.69324	138.752	0.69263	138.752	0.66349
140.581	0.59391	140.581	0.76307	140.581	0.78051	140.581	0.75542
142.41	0.59499	142.41	0.83927	142.41	0.88201	142.41	0.82097
144.238	0.60217	144.238	0.92027	144.238	0.96587	144.238	0.90093
146.066	0.60336	146.066	0.98205	146.066	1.00199	146.066	0.92202
147.894	0.58141	147.894	1.00222	147.894	0.99003	147.894	0.9983
149.721	0.56674	149.721	0.98187	149.721	0.92277	149.721	1.00422
151.55	0.59863	151.55	0.92042	151.55	0.84635	151.55	0.95626
153.377	0.63896	153.377	0.85082	153.377	0.76195	153.377	0.91678
155.203	0.64307	155.203	0.76555	155.203	0.68919	155.203	0.81548
157.028	0.61926	157.028	0.70234	157.028	0.62485	157.028	0.7622
158.854	0.61687	158.854	0.63711	158.854	0.58391	158.854	0.72003
160.679	0.6308	160.679	0.59979	160.679	0.53202	160.679	0.66088
162.504	0.6374	162.504	0.56128	162.504	0.50435	162.504	0.59099
164.328	0.62964	164.328	0.53233	164.328	0.47426	164.328	0.56166
166.152	0.62267	166.152	0.50046	166.152	0.44487	166.152	0.52837
167.976	0.64124	167.976	0.4832	167.976	0.44057	167.976	0.512
169.799	0.66848	169.799	0.46474	169.799	0.42669	169.799	0.50035
171.622	0.68917	171.622	0.44963	171.622	0.40524	171.622	0.46212
173.444	0.68701	173.444	0.43875	173.444	0.39613	173.444	0.45791
175.267	0.68878	175.267	0.4273	175.267	0.38658	175.267	0.45926
177.089	0.70425	177.089	0.41965	177.089	0.37749	177.089	0.43473
178.91	0.72334	178.91	0.41145	178.91	0.37699	178.91	0.41607
180.731	0.73346	180.731	0.40632	180.731	0.36648	180.731	0.42151
182.552	0.73069	182.552	0.40128	182.552	0.36153	182.552	0.4117
184.372	0.74477	184.372	0.39377	184.372	0.35208	184.372	0.40662
186.193	0.76568	186.193	0.39571	186.193	0.3577	186.193	0.39865
188.012	0.77419	188.012	0.39227	188.012	0.34852	188.012	0.39327
189.832	0.77606	189.832	0.39094	189.832	0.35023	189.832	0.37809
191.651	0.81177	191.651	0.38968	191.651	0.35101	191.651	0.38145
193.469	0.86402	193.469	0.38857	193.469	0.34674	193.469	0.38082
195.288	0.88781	195.288	0.38909	195.288	0.3469	195.288	0.39358
197.105	0.90316	197.105	0.39504	197.105	0.35201	197.105	0.40113
198.923	0.9433	198.923	0.39329	198.923	0.35938	198.923	0.39304
200.74	0.99332	200.74	0.39606	200.74	0.35363	200.74	0.39641
202.557	1.00472	202.557	0.38914	202.557	0.34799	202.557	0.39524
204.374	0.97977	204.374	0.3885	204.374	0.34891	204.374	0.39248
206.19	0.94126	206.19	0.38191	206.19	0.34825	206.19	0.38428
208.006	0.92255	208.006	0.37947	208.006	0.34079	208.006	0.37567
209.821	0.91953	209.821	0.37778	209.821	0.33995	209.821	0.37967
211.636	0.9111	211.636	0.37868	211.636	0.33908	211.636	0.36639
213.449	0.88069	213.449	0.3721	213.449	0.33933	213.449	0.35772
215.263	0.83873	215.263	0.3705	215.263	0.33956	215.263	0.36292
217.077	0.81161	217.077	0.3699	217.077	0.33786	217.077	0.35342
218.891	0.78563	218.891	0.36999	218.891	0.34261	218.891	0.34729
220.704	0.7592	220.704	0.37131	220.704	0.33624	220.704	0.3705
222.517	0.72204	222.517	0.36721	222.517	0.32861	222.517	0.34765
224.33	0.71583	224.33	0.36727	224.33	0.33455	224.33	0.34914
226.14	0.72725	226.14	0.36453	226.14	0.32896	226.14	0.34274
227.952	0.74535	227.952	0.36623	227.952	0.33132	227.952	0.35356
229.764	0.74564	229.764	0.37024	229.764	0.3376	229.764	0.3636
231.575	0.75815	231.575	0.36827	231.575	0.33056	231.575	0.35235
233.386	0.76759	233.386	0.36786	233.386	0.33642	233.386	0.3541
235.196	0.76066	235.196	0.36647	235.196	0.3373	235.196	0.36087
237.004	0.74298	237.004	0.37041	237.004	0.32899	237.004	0.36052
238.814	0.75041	238.814	0.3642	238.814	0.33679	238.814	0.34888
240.623	0.76198	240.623	0.36831	240.623	0.33411	240.623	0.35899
242.433	0.75719	242.433	0.36965	242.433	0.33739	242.433	0.37077
244.241	0.75034	244.241	0.36979	244.241	0.33307	244.241	0.36033
246.048	0.76587	246.048	0.36842	246.048	0.34208	246.048	0.35949
247.856	0.7899	247.856	0.36701	247.856	0.34107	247.856	0.35482
249.663	0.80292	249.663	0.37105	249.663	0.34258	249.663	0.36602
251.471	0.79986	251.471	0.36892	251.471	0.33857	251.471	0.35081
253.276	0.78581	253.276	0.36862	253.276	0.33245	253.276	0.36067
255.082	0.76906	255.082	0.36797	255.082	0.34223	255.082	0.35879
256.888	0.76153	256.888	0.37117	256.888	0.33544	256.888	0.35441
258.694	0.75016	258.694	0.36998	258.694	0.34024	258.694	0.35839
260.498	0.746	260.498	0.36981	260.498	0.33912	260.498	0.35364
262.303	0.74124	262.303	0.37012	262.303	0.34318	262.303	0.35811
264.108	0.74457	264.108	0.37055	264.108	0.33733	264.108	0.36637
265.912	0.73988	265.912	0.36828	265.912	0.33681	265.912	0.35382
267.714	0.75014	267.714	0.37188	267.714	0.33823	267.714	0.36381
269.518	0.7594	269.518	0.37327	269.518	0.33935	269.518	0.36129
271.322	0.77146	271.322	0.36791	271.322	0.33886	271.322	0.34002
273.123	0.78214	273.123	0.37139	273.123	0.33998	273.123	0.36003
274.926	0.78525	274.926	0.37091	274.926	0.34624	274.926	0.35587
276.728	0.77009	276.728	0.37291	276.728	0.33824	276.728	0.35797
278.528	0.74922	278.528	0.37008	278.528	0.34022	278.528	0.35719
280.33	0.74784	280.33	0.37456	280.33	0.34881	280.33	0.35728
282.131	0.75737	282.131	0.37327	282.131	0.34926	282.131	0.34907
283.93	0.77565	283.93	0.37193	283.93	0.34414	283.93	0.35217
285.731	0.78781	285.731	0.37585	285.731	0.34534	285.731	0.35826
287.529	0.78782	287.529	0.37573	287.529	0.33678	287.529	0.35982
289.329	0.77431	289.329	0.37541	289.329	0.34131	289.329	0.35935
291.128	0.75941	291.128	0.37033	291.128	0.34412	291.128	0.35222
292.926	0.75125	292.926	0.37492	292.926	0.34294	292.926	0.35854
294.724	0.74749	294.724	0.37597	294.724	0.33806	294.724	0.36069
296.523	0.74158	296.523	0.37921	296.523	0.34629	296.523	0.36202
298.319	0.73631	298.319	0.37933	298.319	0.34885	298.319	0.35112
300.117	0.73274	300.117	0.37824	300.117	0.33823	300.117	0.36294
301.912	0.73162	301.912	0.38039	301.912	0.34364	301.912	0.35024
303.71	0.71483	303.71	0.37544	303.71	0.34217	303.71	0.35944
305.504	0.71131	305.504	0.37806	305.504	0.34959	305.504	0.36309
307.301	0.72151	307.301	0.37669	307.301	0.34883	307.301	0.35866
309.097	0.7378	309.097	0.37889	309.097	0.34786	309.097	0.369
310.891	0.73199	310.891	0.37872	310.891	0.3441	310.891	0.37043
312.686	0.72189	312.686	0.38033	312.686	0.35073	312.686	0.37394
314.479	0.70914	314.479	0.37867	314.479	0.35257	314.479	0.3778
316.274	0.70519	316.274	0.3801	316.274	0.34338	316.274	0.36588
318.066	0.7146	318.066	0.38207	318.066	0.34387	318.066	0.36189
319.86	0.73756	319.86	0.38381	319.86	0.34751	319.86	0.35653
321.652	0.74855	321.652	0.3834	321.652	0.35172	321.652	0.37605
323.445	0.73766	323.445	0.38309	323.445	0.34536	323.445	0.36258
325.236	0.70645	325.236	0.38221	325.236	0.34442	325.236	0.35848
327.028	0.68495	327.028	0.3842	327.028	0.34453	327.028	0.35362
328.819	0.68831	328.819	0.38465	328.819	0.35609	328.819	0.35728
330.611	0.71604	330.611	0.38428	330.611	0.35291	330.611	0.36056
332.4	0.73393	332.4	0.38633	332.4	0.35132	332.4	0.35284
334.191	0.73531	334.191	0.38443	334.191	0.35565	334.191	0.35011
335.98	0.72249	335.98	0.38729	335.98	0.36244	335.98	0.35988
337.769	0.7221	337.769	0.38536	337.769	0.35086	337.769	0.35441
339.559	0.73136	339.559	0.38934	339.559	0.36008	339.559	0.35604
341.347	0.73662	341.347	0.39218	341.347	0.36284	341.347	0.36522
343.136	0.74532	343.136	0.39162	343.136	0.35517	343.136	0.35308
344.923	0.75675	344.923	0.39276	344.923	0.36305	344.923	0.35902
346.712	0.77616	346.712	0.39231	346.712	0.35939	346.712	0.36334
348.498	0.77261	348.498	0.39142	348.498	0.35417	348.498	0.36811
350.284	0.77248	350.284	0.39282	350.284	0.35956	350.284	0.36202
352.072	0.75927	352.072	0.39058	352.072	0.35338	352.072	0.35428
353.857	0.76273	353.857	0.39399	353.857	0.35637	353.857	0.36406
355.645	0.77168	355.645	0.39447	355.645	0.36194	355.645	0.35261
357.429	0.78331	357.429	0.3964	357.429	0.36404	357.429	0.3608
359.214	0.78199	359.214	0.39859	359.214	0.36045	359.214	0.36198
361	0.78519	361	0.3986	361	0.35549	361	0.3699
362.783	0.81415	362.783	0.39768	362.783	0.36585	362.783	0.3575
364.566	0.82935	364.566	0.39631	364.566	0.36426	364.566	0.34935
366.352	0.83552	366.352	0.40562	366.352	0.36131	366.352	0.36418
368.134	0.8351	368.134	0.40112	368.134	0.35807	368.134	0.35864
369.916	0.86058	369.916	0.4001	369.916	0.36641	369.916	0.35769
371.7	0.85854	371.7	0.40374	371.7	0.37215	371.7	0.36966
373.482	0.84419	373.482	0.40789	373.482	0.36383	373.482	0.36276
375.263	0.83465	375.263	0.40895	375.263	0.36653	375.263	0.36539
377.046	0.85243	377.046	0.40376	377.046	0.37126	377.046	0.37842
378.827	0.85874	378.827	0.4085	378.827	0.37419	378.827	0.36966
380.607	0.86003	380.607	0.4148	380.607	0.37164	380.607	0.36801
382.387	0.85332	382.387	0.40889	382.387	0.38085	382.387	0.37809
384.168	0.84775	384.168	0.41546	384.168	0.3812	384.168	0.37267
385.947	0.84017	385.947	0.41541	385.947	0.38022	385.947	0.37685
387.726	0.84949	387.726	0.41871	387.726	0.38031	387.726	0.37887
389.504	0.84313	389.504	0.41673	389.504	0.38324	389.504	0.39171
391.285	0.821	391.285	0.41953	391.285	0.38485	391.285	0.39029
393.062	0.80228	393.062	0.42205	393.062	0.3866	393.062	0.37757
394.84	0.8165	394.84	0.42044	394.84	0.38788	394.84	0.37908
396.617	0.83315	396.617	0.42065	396.617	0.38581	396.617	0.39189
398.396	0.81737	398.396	0.41863	398.396	0.3929	398.396	0.38799
400.172	0.78712	400.172	0.42157	400.172	0.39306	400.172	0.37823
401.948	0.77996	401.948	0.42493	401.948	0.389	401.948	0.36969
403.724	0.79952	403.724	0.4185	403.724	0.38649	403.724	0.38194
405.499	0.82049	405.499	0.4198	405.499	0.38681	405.499	0.38079
407.276	0.83667	407.276	0.4201	407.276	0.37925	407.276	0.39167
409.051	0.83093	409.051	0.41933	409.051	0.38272	409.051	0.38423
410.825	0.80177	410.825	0.41991	410.825	0.38443	410.825	0.38759
412.599	0.77185	412.599	0.41723	412.599	0.38614	412.599	0.37313
414.373	0.7623	414.373	0.41643	414.373	0.38422	414.373	0.38814
416.146	0.75015	416.146	0.41493	416.146	0.38375	416.146	0.37417
417.921	0.7451	417.921	0.41651	417.921	0.38235	417.921	0.3743
419.694	0.75162	419.694	0.41659	419.694	0.38479	419.694	0.37983
421.466	0.77472	421.466	0.41464	421.466	0.37435	421.466	0.37338
423.238	0.78216	423.238	0.41685	423.238	0.39383	423.238	0.36902
425.01	0.77754	425.01	0.41587	425.01	0.39045	425.01	0.38038
426.781	0.77348	426.781	0.41365	426.781	0.37886	426.781	0.36703
428.552	0.78157	428.552	0.41718	428.552	0.37958	428.552	0.36572
430.323	0.77614	430.323	0.41543	430.323	0.38243	430.323	0.36158
432.095	0.74824	432.095	0.4107	432.095	0.38946	432.095	0.36328
433.865	0.72864	433.865	0.41417	433.865	0.38606	433.865	0.36666
435.634	0.73166	435.634	0.4155	435.634	0.3906	435.634	0.36386
437.403	0.73699	437.403	0.41269	437.403	0.38671	437.403	0.35775
439.172	0.73766	439.172	0.41374	439.172	0.37867	439.172	0.36276
440.941	0.73789	440.941	0.41651	440.941	0.38174	440.941	0.36322
442.709	0.73655	442.709	0.41333	442.709	0.38814	442.709	0.35872
444.477	0.71749	444.477	0.41602	444.477	0.37819	444.477	0.35383
446.244	0.69413	446.244	0.41239	446.244	0.37893	446.244	0.34855
448.012	0.67556	448.012	0.40996	448.012	0.38559	448.012	0.35942
449.778	0.6761	449.778	0.41269	449.778	0.37876	449.778	0.34759
451.545	0.66615	451.545	0.41222	451.545	0.38788	451.545	0.34612
453.311	0.65496	453.311	0.41191	453.311	0.37615	453.311	0.34425
455.077	0.64373	455.077	0.41074	455.077	0.37192	455.077	0.34653
456.842	0.64702	456.842	0.41027	456.842	0.37023	456.842	0.3397
458.607	0.64027	458.607	0.41182	458.607	0.3837	458.607	0.35276
460.372	0.6383	460.372	0.41452	460.372	0.37257	460.372	0.3434
462.137	0.63736	462.137	0.40994	462.137	0.37993	462.137	0.34522
463.901	0.62758	463.901	0.40877	463.901	0.37751	463.901	0.33662
465.665	0.61127	465.665	0.40734	465.665	0.37712	465.665	0.33961
467.428	0.59944	467.428	0.41119	467.428	0.3735	467.428	0.34465
469.191	0.59565	469.191	0.41085	469.191	0.37736	469.191	0.33968
470.954	0.59469	470.954	0.41229	470.954	0.3807	470.954	0.34424
472.716	0.61138	472.716	0.41574	472.716	0.36898	472.716	0.33506
474.478	0.62964	474.478	0.41517	474.478	0.38025	474.478	0.34121
476.24	0.6339	476.24	0.41661	476.24	0.37613	476.24	0.33819
478.001	0.62238	478.001	0.41064	478.001	0.37246	478.001	0.33598
479.762	0.61777	479.762	0.41301	479.762	0.37197	479.762	0.37607
481.521	0.60464	481.521	0.40954	481.521	0.37387	481.521	0.3477
483.281	0.59267	483.281	0.4172	483.281	0.37771	483.281	0.33512
485.042	0.59449	485.042	0.41573	485.042	0.38239	485.042	0.33586
486.801	0.61948	486.801	0.41906	486.801	0.3825	486.801	0.34617
488.561	0.62932	488.561	0.41916	488.561	0.3785	488.561	0.32586
490.32	0.62419	490.32	0.41822	490.32	0.38074	490.32	0.34865
492.078	0.61141	492.078	0.42302	492.078	0.38485	492.078	0.3391
493.837	0.59917	493.837	0.41988	493.837	0.3733	493.837	0.344
495.593	0.59743	495.593	0.42584	495.593	0.38815	495.593	0.34553
497.35	0.61182	497.35	0.42668	497.35	0.39021	497.35	0.34249
499.108	0.62256	499.108	0.43202	499.108	0.39403	499.108	0.33572
500.865	0.60653	500.865	0.43504	500.865	0.39534	500.865	0.34347
502.621	0.59369	502.621	0.43343	502.621	0.3916	502.621	0.35374
504.378	0.59889	504.378	0.43636	504.378	0.40413	504.378	0.36198
506.132	0.61212	506.132	0.43709	506.132	0.40553	506.132	0.35533
507.887	0.60912	507.887	0.43955	507.887	0.4039	507.887	0.35902
509.643	0.61067	509.643	0.43953	509.643	0.40576	509.643	0.34492
511.398	0.62084	511.398	0.44488	511.398	0.41016	511.398	0.36348
513.152	0.63552	513.152	0.44551	513.152	0.41634	513.152	0.34569
514.904	0.6346	514.904	0.44437	514.904	0.40459	514.904	0.35521
516.658	0.63273	516.658	0.44291	516.658	0.40942	516.658	0.3565
518.412	0.62076	518.412	0.44469	518.412	0.41124	518.412	0.35449
520.165	0.61831	520.165	0.44654	520.165	0.41796	520.165	0.34047
521.916	0.60716	521.916	0.44056	521.916	0.41491	521.916	0.35616
523.669	0.60155	523.669	0.44013	523.669	0.41132	523.669	0.3507
525.421	0.59373	525.421	0.4394	525.421	0.40322	525.421	0.35058
527.173	0.61407	527.173	0.43782	527.173	0.40418	527.173	0.35582
528.923	0.63092	528.923	0.43822	528.923	0.40404	528.923	0.33877
530.674	0.6396	530.674	0.43588	530.674	0.40059	530.674	0.3399
532.425	0.63697	532.425	0.43358	532.425	0.40207	532.425	0.34683
534.173	0.63776	534.173	0.43076	534.173	0.40654	534.173	0.34836
535.924	0.64139	535.924	0.43152	535.924	0.40716	535.924	0.34367
537.674	0.64343	537.674	0.43581	537.674	0.39996	537.674	0.33896
539.421	0.64261	539.421	0.43086	539.421	0.39703	539.421	0.34082
541.17	0.63013	541.17	0.43252	541.17	0.39461	541.17	0.33489
542.919	0.63754	542.919	0.4298	542.919	0.40762	542.919	0.33724
544.666	0.6503	544.666	0.42852	544.666	0.39649	544.666	0.32567
546.414	0.64805	546.414	0.43271	546.414	0.40492	546.414	0.34011
548.162	0.6198	548.162	0.42996	548.162	0.40057	548.162	0.3336
549.908	0.62799	549.908	0.43308	549.908	0.40034	549.908	0.33037
551.655	0.67426	551.655	0.43334	551.655	0.40478	551.655	0.33038
553.402	0.71828	553.402	0.43156	553.402	0.40515	553.402	0.33523
555.146	0.72046	555.146	0.43129	555.146	0.40331	555.146	0.3379
556.893	0.70909	556.893	0.42922	556.893	0.39837	556.893	0.34418
558.637	0.71019	558.637	0.43327	558.637	0.40162	558.637	0.33728
560.382	0.72354	560.382	0.43119	560.382	0.40584	560.382	0.32918
562.127	0.73939	562.127	0.43308	562.127	0.40038	562.127	0.33923
563.87	0.74181	563.87	0.43355	563.87	0.40845	563.87	0.34075
565.615	0.74574	565.615	0.4348	565.615	0.40068	565.615	0.33293
567.357	0.76265	567.357	0.43507	567.357	0.40571	567.357	0.34644
569.101	0.8007	569.101	0.4365	569.101	0.40851	569.101	0.33657
570.843	0.82086	570.843	0.43752	570.843	0.41599	570.843	0.34141
572.586	0.83076	572.586	0.4363	572.586	0.41131	572.586	0.33437
574.329	0.83388	574.329	0.43824	574.329	0.40148	574.329	0.33923
576.069	0.82279	576.069	0.43851	576.069	0.41066	576.069	0.3409
577.812	0.78955	577.812	0.43867	577.812	0.41132	577.812	0.32426
579.551	0.78756	579.551	0.43938	579.551	0.41083	579.551	0.33434
581.293	0.81332	581.293	0.43647	581.293	0.41136	581.293	0.33505
583.032	0.83339	583.032	0.43829	583.032	0.41317	583.032	0.33742
584.773	0.83617	584.773	0.44185	584.773	0.41575	584.773	0.34183
586.512	0.8379	586.512	0.44307	586.512	0.41482	586.512	0.34128
588.252	0.81709	588.252	0.44688	588.252	0.42163	588.252	0.34524
589.99	0.79545	589.99	0.44283	589.99	0.41544	589.99	0.33026
591.729	0.8035	591.729	0.44806	591.729	0.42529	591.729	0.34412
593.467	0.82132	593.467	0.44598	593.467	0.41497	593.467	0.33118
595.204	0.81729	595.204	0.4455	595.204	0.42627	595.204	0.34466
596.942	0.80816	596.942	0.45072	596.942	0.41946	596.942	0.33915
598.678	0.81036	598.678	0.44746	598.678	0.41984	598.678	0.35352
600.416	0.8072	600.416	0.45375	600.416	0.42873	600.416	0.33774
602.152	0.8042	602.152	0.45302	602.152	0.42445	602.152	0.33151
603.889	0.81272	603.889	0.45185	603.889	0.42963	603.889	0.35643
605.624	0.82532	605.624	0.45156	605.624	0.42695	605.624	0.36144
607.359	0.83328	607.359	0.45491	607.359	0.43203	607.359	0.35473
609.095	0.83009	609.095	0.45727	609.095	0.42868	609.095	0.34626
610.829	0.83048	610.829	0.45787	610.829	0.4366	610.829	0.36061
612.565	0.82636	612.565	0.46107	612.565	0.4286	612.565	0.35368
614.298	0.83527	614.298	0.4608	614.298	0.441	614.298	0.3555
616.031	0.82496	616.031	0.46785	616.031	0.44912	616.031	0.34695
617.765	0.81395	617.765	0.46398	617.765	0.44335	617.765	0.35849
619.498	0.81327	619.498	0.47328	619.498	0.44308	619.498	0.36297
621.23	0.83617	621.23	0.46926	621.23	0.45406	621.23	0.34987
622.963	0.83949	622.963	0.47541	622.963	0.44856	622.963	0.37605
624.694	0.82234	624.694	0.47689	624.694	0.46132	624.694	0.3603
626.425	0.80309	626.425	0.48649	626.425	0.46204	626.425	0.3725
628.158	0.80167	628.158	0.48727	628.158	0.46105	628.158	0.36243
629.888	0.81346	629.888	0.48483	629.888	0.45705	629.888	0.38159
631.618	0.82666	631.618	0.48478	631.618	0.47005	631.618	0.36886
633.35	0.82573	633.35	0.48618	633.35	0.45814	633.35	0.36986
635.079	0.81935	635.079	0.48474	635.079	0.45855	635.079	0.36453
636.808	0.81701	636.808	0.48417	636.808	0.46756	636.808	0.35623
638.539	0.81302	638.539	0.48564	638.539	0.46511	638.539	0.3525
640.267	0.80026	640.267	0.48071	640.267	0.46283	640.267	0.36293
641.995	0.79653	641.995	0.47821	641.995	0.45591	641.995	0.35338
643.723	0.80069	643.723	0.47539	643.723	0.45382	643.723	0.35715
645.452	0.78962	645.452	0.47362	645.452	0.4442	645.452	0.35011
647.179	0.75979	647.179	0.4696	647.179	0.44684	647.179	0.35132
648.906	0.74221	648.906	0.4681	648.906	0.43697	648.906	0.34917
650.632	0.74212	650.632	0.46477	650.632	0.44043	650.632	0.33789
652.36	0.74702	652.36	0.46223	652.36	0.43068	652.36	0.32951
654.086	0.74582	654.086	0.45828	654.086	0.43114	654.086	0.33973
655.811	0.7306	655.811	0.46	655.811	0.43087	655.811	0.3368
657.536	0.71552	657.536	0.45825	657.536	0.41864	657.536	0.33803
659.261	0.71638	659.261	0.45118	659.261	0.43318	659.261	0.32247
660.987	0.7244	660.987	0.45346	660.987	0.42451	660.987	0.32253
662.711	0.71994	662.711	0.45524	662.711	0.42058	662.711	0.33447
664.435	0.71287	664.435	0.45273	664.435	0.42362	664.435	0.33372
666.158	0.71946	666.158	0.45339	666.158	0.42043	666.158	0.33426
667.881	0.71901	667.881	0.44964	667.881	0.42034	667.881	0.31567
669.604	0.70934	669.604	0.44841	669.604	0.42526	669.604	0.30946
671.329	0.6964	671.329	0.45303	671.329	0.41519	671.329	0.31844
673.051	0.70726	673.051	0.44922	673.051	0.41506	673.051	0.31642
674.772	0.71613	674.772	0.44921	674.772	0.41379	674.772	0.32377
676.494	0.71548	676.494	0.4523	676.494	0.41668	676.494	0.32982
678.215	0.70202	678.215	0.44846	678.215	0.41962	678.215	0.32149
679.936	0.69706	679.936	0.45039	679.936	0.41182	679.936	0.30823
681.656	0.68839	681.656	0.44852	681.656	0.41186	681.656	0.3064
683.376	0.67873	683.376	0.44646	683.376	0.41148	683.376	0.3099
685.098	0.67077	685.098	0.44758	685.098	0.41826	685.098	0.31796
686.818	0.68005	686.818	0.44532	686.818	0.41152	686.818	0.31551
688.537	0.69672	688.537	0.44218	688.537	0.41225	688.537	0.32497
690.255	0.70097	690.255	0.44595	690.255	0.41293	690.255	0.31575
691.974	0.6919	691.974	0.44819	691.974	0.41228	691.974	0.30741
693.692	0.67988	693.692	0.44717	693.692	0.41027	693.692	0.31583
695.41	0.67492	695.41	0.44604	695.41	0.40483	695.41	0.31285
697.127	0.66428	697.127	0.44456	697.127	0.41418	697.127	0.30783
698.845	0.65666	698.845	0.44289	698.845	0.40555	698.845	0.31219
700.561	0.64747	700.561	0.4445	700.561	0.41546	700.561	0.30544
702.278	0.66377	702.278	0.4443	702.278	0.40984	702.278	0.30315
703.994	0.67259	703.994	0.44293	703.994	0.40369	703.994	0.30327
705.71	0.67021	705.71	0.4418	705.71	0.40981	705.71	0.30459
707.426	0.63977	707.426	0.43853	707.426	0.41797	707.426	0.30056
709.141	0.64654	709.141	0.44233	709.141	0.40987	709.141	0.3109
710.856	0.65972	710.856	0.44272	710.856	0.39751	710.856	0.30443
712.57	0.68265	712.57	0.44314	712.57	0.40288	712.57	0.29674
714.285	0.6776	714.285	0.44165	714.285	0.41003	714.285	0.29648
715.998	0.68409	715.998	0.43936	715.998	0.40775	715.998	0.31433
717.712	0.68413	717.712	0.43951	717.712	0.40264	717.712	0.30056
719.425	0.68722	719.425	0.44019	719.425	0.41146	719.425	0.29005
721.138	0.68444	721.138	0.43726	721.138	0.4031	721.138	0.30008
722.851	0.68863	722.851	0.4395	722.851	0.39939	722.851	0.29479
724.563	0.68696	724.563	0.43994	724.563	0.39794	724.563	0.29972
726.275	0.67112	726.275	0.44077	726.275	0.40446	726.275	0.29179
727.985	0.65329	727.985	0.43561	727.985	0.39682	727.985	0.30277
729.696	0.65407	729.696	0.4434	729.696	0.40072	729.696	0.29808
731.407	0.65922	731.407	0.43814	731.407	0.40589	731.407	0.3045
733.118	0.65429	733.118	0.43912	733.118	0.40155	733.118	0.29816
734.828	0.64037	734.828	0.4431	734.828	0.39779	734.828	0.30247
736.538	0.64209	736.538	0.43948	736.538	0.39284	736.538	0.3108
738.248	0.65742	738.248	0.43983	738.248	0.39613	738.248	0.29771
739.957	0.65614	739.957	0.44006	739.957	0.40403	739.957	0.28621
741.664	0.6323	741.664	0.44333	741.664	0.39722	741.664	0.29676
743.373	0.60344	743.373	0.44033	743.373	0.39436	743.373	0.29504
745.082	0.60946	745.082	0.43946	745.082	0.3944	745.082	0.28808
746.79	0.61474	746.79	0.44043	746.79	0.39501	746.79	0.28895
748.497	0.61454	748.497	0.43682	748.497	0.39559	748.497	0.29194
750.205	0.59029	750.205	0.43847	750.205	0.39969	750.205	0.28808
751.91	0.58382	751.91	0.44193	751.91	0.40022	751.91	0.29033
753.617	0.5854	753.617	0.44385	753.617	0.4018	753.617	0.28647
755.323	0.59917	755.323	0.44138	755.323	0.39316	755.323	0.28945
757.029	0.59997	757.029	0.43953	757.029	0.39132	757.029	0.29519
758.735	0.5979	758.735	0.44103	758.735	0.40591	758.735	0.29482
760.439	0.60634	760.439	0.44168	760.439	0.40058	760.439	0.28516
762.144	0.61406	762.144	0.44482	762.144	0.39624	762.144	0.29491
763.849	0.61908	763.849	0.44055	763.849	0.39929	763.849	0.28699
765.553	0.61086	765.553	0.44216	765.553	0.39344	765.553	0.29645
767.256	0.60652	767.256	0.44255	767.256	0.39991	767.256	0.29188
768.959	0.58923	768.959	0.44505	768.959	0.40643	768.959	0.295
770.663	0.57936	770.663	0.44378	770.663	0.38885	770.663	0.2885
772.366	0.58756	772.366	0.44597	772.366	0.39918	772.366	0.29371
774.067	0.6049	774.067	0.44517	774.067	0.39659	774.067	0.28972
775.77	0.60919	775.77	0.44179	775.77	0.39859	775.77	0.28941
777.472	0.60137	777.472	0.44348	777.472	0.40147	777.472	0.28758
779.172	0.60189	779.172	0.44432	779.172	0.40318	779.172	0.28378
780.874	0.60739	780.874	0.44385	780.874	0.397	780.874	0.2945
782.575	0.59805	782.575	0.44723	782.575	0.39684	782.575	0.27899
784.274	0.59048	784.274	0.44936	784.274	0.39831	784.274	0.29206
785.975	0.59695	785.975	0.44321	785.975	0.40096	785.975	0.29542
787.675	0.62443	787.675	0.44497	787.675	0.39847	787.675	0.29028
789.373	0.63009	789.373	0.4463	789.373	0.3993	789.373	0.29811
791.073	0.62283	791.073	0.44397	791.073	0.40508	791.073	0.29471
792.772	0.60842	792.772	0.445	792.772	0.40962	792.772	0.29142
794.469	0.59747	794.469	0.45097	794.469	0.40635	794.469	0.29025
796.168	0.59219	796.168	0.44883	796.168	0.39693	796.168	0.28632
797.867	0.58053	797.867	0.44624	797.867	0.40194	797.867	0.29298
799.563	0.57706	799.563	0.45135	799.563	0.41212	799.563	0.28497
801.26	0.58282	801.26	0.4465	801.26	0.39916	801.26	0.27443
802.956	0.6004	802.956	0.44569	802.956	0.4062	802.956	0.28834
804.653	0.59806	804.653	0.44797	804.653	0.39737	804.653	0.29155
806.35	0.59217	806.35	0.4466	806.35	0.39835	806.35	0.2795
808.044	0.58564	808.044	0.44547	808.044	0.39671	808.044	0.28542
809.741	0.57918	809.741	0.44833	809.741	0.39849	809.741	0.27694
811.435	0.57136	811.435	0.44834	811.435	0.40106	811.435	0.29228
813.13	0.58548	813.13	0.44867	813.13	0.39401	813.13	0.28628
814.823	0.60285	814.823	0.44756	814.823	0.39681	814.823	0.28771
816.518	0.6056	816.518	0.44775	816.518	0.39045	816.518	0.28134
818.211	0.59096	818.211	0.44819	818.211	0.39566	818.211	0.28278
819.905	0.60068	819.905	0.44806	819.905	0.40148	819.905	0.27844
821.597	0.6168	821.597	0.45003	821.597	0.4014	821.597	0.28644
823.291	0.61392	823.291	0.44603	823.291	0.39938	823.291	0.28247
824.982	0.58928	824.982	0.45388	824.982	0.40609	824.982	0.2859
826.675	0.58809	826.675	0.44884	826.675	0.3975	826.675	0.2761
828.366	0.59584	828.366	0.44483	828.366	0.39714	828.366	0.27866
830.058	0.59798	830.058	0.44261	830.058	0.39907	830.058	0.27
831.748	0.5788	831.748	0.44788	831.748	0.39294	831.748	0.27531
833.44	0.57183	833.44	0.44786	833.44	0.39591	833.44	0.2764
835.13	0.58042	835.13	0.44503	835.13	0.40226	835.13	0.26215
836.821	0.60897	836.821	0.44675	836.821	0.39582	836.821	0.27713
838.509	0.61583	838.509	0.44817	838.509	0.39427	838.509	0.28135
840.2	0.61402	840.2	0.44617	840.2	0.39955	840.2	0.27159
841.888	0.60737	841.888	0.44895	841.888	0.40279	841.888	0.26927
843.576	0.60725	843.576	0.4462	843.576	0.39706	843.576	0.27313
845.265	0.59926	845.265	0.45055	845.265	0.39667	845.265	0.27287
846.953	0.60344	846.953	0.44758	846.953	0.39825	846.953	0.2746
848.641	0.61118	848.641	0.44829	848.641	0.39988	848.641	0.27788
850.328	0.61981	850.328	0.45033	850.328	0.39952	850.328	0.27251
852.014	0.61362	852.014	0.44666	852.014	0.40128	852.014	0.27078
853.702	0.60435	853.702	0.45117	853.702	0.3905	853.702	0.27433
855.388	0.59849	855.388	0.44906	855.388	0.3981	855.388	0.28278
857.073	0.60594	857.073	0.44824	857.073	0.40686	857.073	0.27465
858.76	0.6055	858.76	0.45142	858.76	0.39997	858.76	0.27189
860.445	0.59668	860.445	0.44598	860.445	0.40099	860.445	0.26354
862.131	0.59704	862.131	0.45036	862.131	0.40426	862.131	0.27748
863.815	0.60632	863.815	0.44909	863.815	0.40084	863.815	0.27404
865.499	0.61677	865.499	0.44924	865.499	0.40404	865.499	0.27741
867.182	0.6182	867.182	0.45028	867.182	0.40012	867.182	0.27223
868.867	0.61156	868.867	0.44922	868.867	0.4004	868.867	0.27098
870.55	0.59539	870.55	0.45105	870.55	0.4027	870.55	0.26442
872.233	0.58546	872.233	0.45092	872.233	0.39011	872.233	0.27307
873.917	0.58971	873.917	0.45199	873.917	0.39485	873.917	0.2773
875.599	0.60013	875.599	0.45197	875.599	0.39953	875.599	0.26963
877.28	0.61472	877.28	0.45475	877.28	0.39135	877.28	0.27088
878.961	0.60911	878.961	0.44812	878.961	0.40314	878.961	0.26907
880.644	0.58793	880.644	0.45447	880.644	0.39834	880.644	0.27531
882.325	0.56425	882.325	0.44752	882.325	0.40343	882.325	0.27164
884.005	0.56874	884.005	0.45381	884.005	0.4038	884.005	0.26362
885.685	0.58418	885.685	0.4524	885.685	0.39837	885.685	0.27113
887.367	0.58191	887.367	0.44788	887.367	0.39774	887.367	0.27471
889.046	0.56288	889.046	0.45051	889.046	0.4067	889.046	0.27913
890.725	0.55583	890.725	0.45285	890.725	0.40471	890.725	0.26929
892.404	0.56845	892.404	0.45166	892.404	0.40953	892.404	0.27421
894.082	0.5814	894.082	0.45191	894.082	0.40131	894.082	0.26679
895.762	0.60265	895.762	0.44842	895.762	0.40701	895.762	0.27368
897.44	0.62564	897.44	0.45507	897.44	0.40434	897.44	0.27494
899.117	0.62006	899.117	0.45286	899.117	0.40329	899.117	0.27017
900.794	0.59103	900.794	0.45633	900.794	0.40206	900.794	0.27735
902.471	0.58166	902.471	0.45453	902.471	0.40331	902.471	0.27337
904.147	0.60449	904.147	0.45594	904.147	0.39693	904.147	0.27501
905.826	0.61683	905.826	0.45289	905.826	0.40212	905.826	0.28388
907.501	0.60358	907.501	0.45631	907.501	0.39661	907.501	0.27522
909.177	0.59275	909.177	0.45673	909.177	0.40974	909.177	0.28136
910.852	0.597	910.852	0.45307	910.852	0.40598	910.852	0.26914
912.527	0.59597	912.527	0.45594	912.527	0.39776	912.527	0.27769
914.202	0.57972	914.202	0.45405	914.202	0.39305	914.202	0.26784
915.876	0.57373	915.876	0.45046	915.876	0.41341	915.876	0.27317
917.55	0.57557	917.55	0.45605	917.55	0.40922	917.55	0.26365
919.224	0.58682	919.224	0.4521	919.224	0.40823	919.224	0.27211
920.899	0.59366	920.899	0.45794	920.899	0.4049	920.899	0.26855
922.572	0.59074	922.572	0.45749	922.572	0.40343	922.572	0.267
924.245	0.5735	924.245	0.45343	924.245	0.39521	924.245	0.27588
925.917	0.57308	925.917	0.4566	925.917	0.40922	925.917	0.26595
927.589	0.5814	927.589	0.45506	927.589	0.40349	927.589	0.27406
929.261	0.57681	929.261	0.45786	929.261	0.39971	929.261	0.26569
930.932	0.56741	930.932	0.45685	930.932	0.4108	930.932	0.26527
932.603	0.57187	932.603	0.45873	932.603	0.40618	932.603	0.2736
934.274	0.58067	934.274	0.45623	934.274	0.40809	934.274	0.27583
935.945	0.57836	935.945	0.45783	935.945	0.40317	935.945	0.28204
937.615	0.58718	937.615	0.45919	937.615	0.40473	937.615	0.25863
939.285	0.60202	939.285	0.45862	939.285	0.40513	939.285	0.26728
940.955	0.60934	940.955	0.458	940.955	0.40267	940.955	0.27439
942.624	0.59412	942.624	0.45998	942.624	0.40659	942.624	0.26434
944.293	0.58259	944.293	0.45749	944.293	0.39776	944.293	0.27549
945.961	0.58675	945.961	0.45864	945.961	0.41273	945.961	0.27781
947.63	0.60101	947.63	0.46018	947.63	0.40809	947.63	0.27968
949.298	0.60421	949.298	0.46166	949.298	0.40902	949.298	0.2731
950.966	0.58124	950.966	0.46127	950.966	0.40155	950.966	0.28398
952.633	0.56553	952.633	0.45965	952.633	0.4115	952.633	0.27449
954.298	0.55752	954.298	0.45818	954.298	0.41314	954.298	0.27495
955.965	0.56967	955.965	0.46209	955.965	0.41619	955.965	0.27266
957.631	0.57213	957.631	0.45882	957.631	0.40894	957.631	0.2744
959.297	0.57948	959.297	0.46057	959.297	0.41127	959.297	0.28691
960.963	0.57719	960.963	0.46432	960.963	0.40833	960.963	0.27171
962.629	0.58126	962.629	0.46331	962.629	0.40708	962.629	0.28149
964.294	0.6075	964.294	0.46382	964.294	0.40441	964.294	0.27064
965.959	0.63841	965.959	0.46382	965.959	0.41569	965.959	0.29181
967.624	0.6363	967.624	0.46157	967.624	0.41483	967.624	0.28797
969.286	0.5757	969.286	0.46509	969.286	0.40662	969.286	0.28687
970.95	0.53555	970.95	0.46931	970.95	0.41483	970.95	0.28497
972.614	0.54053	972.614	0.4646	972.614	0.42109	972.614	0.28035
974.277	0.57483	974.277	0.46774	974.277	0.42063	974.277	0.28251
975.94	0.57774	975.94	0.46726	975.94	0.4109	975.94	0.29616
977.603	0.57904	977.603	0.465	977.603	0.42176	977.603	0.28235
979.263	0.58143	979.263	0.47089	979.263	0.41866	979.263	0.2828
980.925	0.59256	980.925	0.47007	980.925	0.42139	980.925	0.29472
982.587	0.58893	982.587	0.46696	982.587	0.42462	982.587	0.29643
984.249	0.58875	984.249	0.47118	984.249	0.41734	984.249	0.28747
985.91	0.59392	985.91	0.46936	985.91	0.42105	985.91	0.29422
987.569	0.60315	987.569	0.47314	987.569	0.42088	987.569	0.29067
989.229	0.60879	989.229	0.47134	989.229	0.42127	989.229	0.2918
990.89	0.60813	990.89	0.47204	990.89	0.43259	990.89	0.29846
992.55	0.60635	992.55	0.47156	992.55	0.42201	992.55	0.29888
994.207	0.59615	994.207	0.46912	994.207	0.43067	994.207	0.30609
995.867	0.58875	995.867	0.47796	995.867	0.41913	995.867	0.30355
997.526	0.57918	997.526	0.47198	997.526	0.42346	997.526	0.29395
999.184	0.56847	999.184	0.47365	999.184	0.4158	999.184	0.30016
1000.84	0.56548	1000.84	0.47474	1000.84	0.43613	1000.84	0.30518
1002.5	0.58018	1002.5	0.47056	1002.5	0.433	1002.5	0.30425
1004.16	0.60034	1004.16	0.47589	1004.16	0.43	1004.16	0.30926
1005.81	0.60407	1005.81	0.47273	1005.81	0.43207	1005.81	0.30597
1007.47	0.58733	1007.47	0.47415	1007.47	0.43449	1007.47	0.3027
1009.13	0.56509	1009.13	0.47527	1009.13	0.42534	1009.13	0.29867
1010.78	0.55668	1010.78	0.47653	1010.78	0.43396	1010.78	0.30698
1012.44	0.57461	1012.44	0.47768	1012.44	0.42803	1012.44	0.30495
1014.09	0.58637	1014.09	0.47795	1014.09	0.43634	1014.09	0.31607
1015.75	0.58986	1015.75	0.47421	1015.75	0.42761	1015.75	0.32441
1017.4	0.57758	1017.4	0.47885	1017.4	0.43563	1017.4	0.30319
1019.06	0.57933	1019.06	0.47998	1019.06	0.44552	1019.06	0.32434
1020.71	0.56861	1020.71	0.47927	1020.71	0.43921	1020.71	0.31627
1022.36	0.57404	1022.36	0.48211	1022.36	0.43638	1022.36	0.30534
1024.02	0.57892	1024.02	0.48025	1024.02	0.43315	1024.02	0.32764
1025.67	0.58456	1025.67	0.47982	1025.67	0.43167	1025.67	0.31656
1027.32	0.57627	1027.32	0.48084	1027.32	0.44648	1027.32	0.30902
1028.97	0.57706	1028.97	0.47763	1028.97	0.44129	1028.97	0.31871
1030.63	0.58524	1030.63	0.47949	1030.63	0.43887	1030.63	0.31513
1032.28	0.57498	1032.28	0.48048	1032.28	0.44281	1032.28	0.318
1033.93	0.56605	1033.93	0.4798	1033.93	0.44679	1033.93	0.33054
1035.58	0.5689	1035.58	0.48041	1035.58	0.44074	1035.58	0.32903
1037.23	0.58244	1037.23	0.48243	1037.23	0.44181	1037.23	0.33115
1038.88	0.57385	1038.88	0.48482	1038.88	0.44855	1038.88	0.33604
1040.53	0.55625	1040.53	0.4832	1040.53	0.43741	1040.53	0.33202
1042.18	0.55158	1042.18	0.48412	1042.18	0.4463	1042.18	0.33155
1043.83	0.56463	1043.83	0.48544	1043.83	0.43931	1043.83	0.33785
1045.48	0.58049	1045.48	0.48078	1045.48	0.44387	1045.48	0.33284

## Sheet: Figure2g
MEB-RT		MEB-Air-400C-2		MEB-Air-400C-4		MEB-Air-400C-6
x	y	x	y	x	y	x	y
100.249	26.2953	101.734	102.288	100.249	80.3217	100.249	127.169
102.086	33.9595	103.573	107.571	102.086	87.2138	102.086	137.153
103.924	36.0199	105.408	110.68	103.924	88.3494	103.924	135.625
105.76	35.0177	107.244	109.814	105.76	87.4895	105.76	134.786
107.596	32.4681	109.081	111.808	107.596	84.9945	107.596	140.578
109.431	31.7278	110.916	105.869	109.431	87.1632	109.431	136.457
111.268	32.2229	112.751	105.839	111.268	90.0357	111.268	136.448
113.102	33.0582	114.585	112.961	113.102	92.5229	113.102	139.818
114.936	33.7274	116.421	113.018	114.936	90.8392	114.936	139.898
116.77	33.9196	118.254	110.514	116.77	93.4256	116.77	139.734
118.605	33.0531	120.087	112.807	118.605	93.6325	118.605	139.329
120.438	34.1277	121.92	117.565	120.438	95.2356	120.438	142.272
122.271	34.862	123.752	110.187	122.271	95.2079	122.271	148.032
124.103	35.5617	125.586	113.536	124.103	91.9786	124.103	141.841
125.935	36.1243	127.418	113.019	125.935	96.6108	125.935	148.693
127.769	36.4068	129.249	118.063	127.769	92.3987	127.769	145.654
129.6	35.3968	131.08	115.003	129.6	95.6962	129.6	151.216
131.431	34.7693	132.91	111.81	131.431	99.2151	131.431	149.754
133.261	34.0443	134.74	122.47	133.261	96.7376	133.261	159.692
135.091	33.3151	136.572	118.584	135.091	102.786	135.091	155.642
136.921	33.4708	138.402	122.84	136.921	102.444	136.921	162.402
138.752	33.224	140.231	135.233	138.752	112.018	138.752	167.184
140.581	33.3031	142.06	133.957	140.581	112.704	140.581	179.387
142.41	33.4555	143.888	135.875	142.41	119.057	142.41	190.331
144.238	33.9125	145.716	141.705	144.238	132.857	144.238	207.306
146.066	34.0851	147.544	145.774	146.066	141.17	146.066	212.952
147.894	34.218	149.373	150.91	147.894	138.506	147.894	224.64
149.721	34.166	151.2	146.649	149.721	137.617	149.721	226.23
151.55	34.2655	153.027	149.299	151.55	136.724	151.55	221.788
153.377	34.214	154.853	142.035	153.377	132.287	153.377	202.461
155.203	34.3339	156.679	141.347	155.203	132.113	155.203	197.505
157.028	35.0163	158.504	137.135	157.028	120.439	157.028	187.083
158.854	35.2211	160.329	131.687	158.854	118.173	158.854	182.534
160.679	36.5833	162.154	133.315	160.679	107.218	160.679	172.843
162.504	36.2178	163.978	124.443	162.504	110.788	162.504	160.992
164.328	36.7638	165.803	124.227	164.328	108.828	164.328	164.528
166.152	36.8449	167.626	126.294	166.152	108.79	166.152	164.115
167.976	37.4615	169.45	127.833	167.976	102.356	167.976	155.173
169.799	37.6665	171.275	123.021	169.799	101.782	169.799	155.995
171.622	38.7817	173.097	128.339	171.622	101.587	171.622	157.03
173.444	39.5934	174.92	127.476	173.444	100.353	173.444	158.811
175.267	41.3789	176.742	128.735	175.267	97.7136	175.267	157.6
177.089	42.9777	178.563	129.975	177.089	101.447	177.089	159.214
178.91	44.056	180.384	124.994	178.91	98.6087	178.91	151.944
180.731	44.7339	182.205	132.767	180.731	97.884	180.731	151.565
182.552	45.2267	184.026	130.46	182.552	98.5776	182.552	156.679
184.372	46.4685	185.846	134.736	184.372	102.121	184.372	153.846
186.193	46.9079	187.666	133.718	186.193	100.903	186.193	157.6
188.012	47.4106	189.485	140.137	188.012	108.026	188.012	161.374
189.832	48.4586	191.304	138.539	189.832	107.341	189.832	166.02
191.651	50.5626	193.123	139.539	191.651	105.027	191.651	162.104
193.469	52.9475	194.939	146.671	193.469	106.741	193.469	170.697
195.288	55.7303	196.757	148.618	195.288	110.709	195.288	166.108
197.105	57.9796	198.575	153.728	197.105	110.044	197.105	174.745
198.923	59.792	200.392	154.791	198.923	120.855	198.923	177.531
200.74	62.2901	202.209	156.067	200.74	115.787	200.74	180.692
202.557	63.9006	204.026	163.718	202.557	123.798	202.557	178.957
204.374	63.9025	205.842	158.355	204.374	127.598	204.374	177.44
206.19	61.8244	207.658	157.751	206.19	123.31	206.19	172.951
208.006	60.2009	209.473	152.564	208.006	117.619	208.006	167.939
209.821	58.2912	211.288	148.249	209.821	113.156	209.821	163.272
211.636	56.8561	213.103	142.7	211.636	110.798	211.636	159.3
213.449	54.9369	214.918	135.399	213.449	107.207	213.449	157.079
215.263	53.0662	216.73	139.508	215.263	107.655	215.263	152.577
217.077	50.6536	218.543	129.766	217.077	103.542	217.077	152.814
218.891	50.3076	220.357	132.65	218.891	101.013	218.891	152.702
220.704	50.3471	222.17	123.81	220.704	97.2639	220.704	148.741
222.517	49.6812	223.983	131.785	222.517	96.6753	222.517	146.369
224.33	49.272	225.795	128.061	224.33	97.6728	224.33	144.367
226.14	48.3061	227.607	131.007	226.14	98.6863	226.14	148.161
227.952	46.2324	229.416	129.257	227.952	99.5439	227.952	145.689
229.764	46.4743	231.228	126.476	229.764	97.7973	229.764	146.215
231.575	47.6885	233.039	130.347	231.575	96.2374	231.575	143.963
233.386	48.5478	234.849	124.954	233.386	98.1799	233.386	143.292
235.196	49.48	236.659	125.68	235.196	95.9271	235.196	142.273
237.004	49.2077	238.469	126.055	237.004	99.6204	237.004	146.326
238.814	47.527	240.277	127.828	238.814	95.0911	238.814	139.706
240.623	47.8029	242.086	125.399	240.623	97.9087	240.623	143.407
242.433	47.5762	243.895	125.587	242.433	92.1481	242.433	148.68
244.241	48.1718	245.703	128.913	244.241	97.9322	244.241	143.091
246.048	48.3124	247.511	125.397	246.048	94.4295	246.048	149.914
247.856	47.7635	249.317	126.938	247.856	97.5651	247.856	143.416
249.663	48.2746	251.124	129.862	249.663	98.5866	249.663	149.673
251.471	48.729	252.931	130.148	251.471	98.1963	251.471	153.634
253.276	47.5315	254.738	127.979	253.276	102.691	253.276	148.837
255.082	47.5295	256.542	123.539	255.082	96.8686	255.082	148.928
256.888	46.1637	258.348	127.659	256.888	102.4	256.888	148.493
258.694	45.075	260.154	126.9	258.694	96.2366	258.694	148.237
260.498	44.8308	261.957	127.376	260.498	93.7505	260.498	145.553
262.303	44.0592	263.762	125.428	262.303	96.5081	262.303	145.852
264.108	44.4733	265.567	129.072	264.108	96.8357	264.108	150.178
265.912	44.8661	267.371	126.276	265.912	95.0816	265.912	147.024
267.714	45.3781	269.173	130.107	267.714	95.2512	267.714	153.465
269.518	46.5553	270.976	128.885	269.518	96.9919	269.518	149.453
271.322	46.5877	272.779	128.883	271.322	100.127	271.322	147.533
273.123	45.8239	274.58	129.754	273.123	97.86	273.123	148.054
274.926	46.1978	276.383	132.375	274.926	99.4297	274.926	153.109
276.728	45.9444	278.185	130.997	276.728	99.7846	276.728	149.982
278.528	45.9423	279.984	127.365	278.528	100.496	278.528	147.04
280.33	45.5457	281.786	130.898	280.33	101.916	280.33	151.087
282.131	45.3629	283.587	132.183	282.131	92.8838	282.131	151.841
283.93	44.8898	285.385	128.427	283.93	102.007	283.93	149.127
285.731	45.0451	287.186	128.882	285.731	93.1698	285.731	151.499
287.529	46.4987	288.986	127.959	287.529	97.6186	287.529	146.384
289.329	46.863	290.784	134.058	289.329	94.7431	289.329	147.757
291.128	45.7622	292.583	127.036	291.128	97.3049	291.128	150.906
292.926	44.9516	294.38	128.784	292.926	92.8676	292.926	145.484
294.724	43.7239	296.178	126.496	294.724	100.543	294.724	147.433
296.523	43.2011	297.977	126.839	296.523	93.8193	296.523	146.4
298.319	43.4976	299.772	129.641	298.319	93.0615	298.319	146.063
300.117	43.7581	301.57	127.845	300.117	95.9959	300.117	152.588
301.912	43.8841	303.365	125.494	301.912	102.277	301.912	149.224
303.71	44.2268	305.162	130.895	303.71	98.1321	303.71	147.419
305.504	44.1768	306.956	129.917	305.504	96.0843	305.504	145.055
307.301	43.8228	308.753	126.267	307.301	96.8508	307.301	148.858
309.097	42.9271	310.548	127.386	309.097	98.4926	309.097	144.155
310.891	42.526	312.342	128.493	310.891	98.1811	310.891	152.362
312.686	42.7835	314.137	129.4	312.686	104.058	312.686	144.618
314.479	42.9816	315.93	128.325	314.479	99.6423	314.479	140.562
316.274	42.797	317.724	126.678	316.274	100.69	316.274	141.958
318.066	42.7845	319.516	128.177	318.066	96.3926	318.066	144.191
319.86	42.3559	321.31	130.177	319.86	100.385	319.86	144.077
321.652	42.3654	323.101	128.104	321.652	99.5798	321.652	143.052
323.445	41.1646	324.894	128.697	323.445	99.1273	323.445	147.323
325.236	40.3588	326.685	130.376	325.236	95.5154	325.236	143.67
327.028	40.1062	328.477	132.965	327.028	100.746	327.028	152.75
328.819	42.0611	330.267	136.097	328.819	101.942	328.819	149.168
330.611	42.478	332.059	135.171	330.611	99.7997	330.611	152.298
332.4	43.4763	333.848	132.632	332.4	99.0595	332.4	151.539
334.191	43.1389	335.639	131.639	334.191	101.816	334.191	156.552
335.98	42.6392	337.428	132.895	335.98	101.371	335.98	151.661
337.769	42.8063	339.216	133.775	337.769	97.5625	337.769	153.94
339.559	44.0386	341.006	137.63	339.559	102.52	339.559	155.139
341.347	44.4052	342.793	130.468	341.347	104.489	341.347	150.733
343.136	45.0727	344.582	140.655	343.136	104.894	343.136	158.61
344.923	45.8958	346.369	144.386	344.923	104.271	344.923	161.083
346.712	47.0989	348.158	138.001	346.712	106.986	346.712	154.496
348.498	47.5399	349.944	146.11	348.498	108.484	348.498	157.184
350.284	48.0981	351.73	141.133	350.284	108.239	350.284	160.047
352.072	48.6566	353.517	145.921	352.072	102.415	352.072	164.474
353.857	49.7033	355.302	145.49	353.857	105.311	353.857	161.408
355.645	50.4069	357.087	145.776	355.645	108.91	355.645	159.404
357.429	51.8296	358.873	144.698	357.429	107.997	357.429	167.87
359.214	51.9685	360.657	153.398	359.214	110.934	359.214	167.315
361	51.597	362.443	150.995	361	110.242	361	169.235
362.783	51.7943	364.226	148.626	362.783	107.313	362.783	162.84
364.566	53.0893	366.009	148.723	364.566	111.197	364.566	163.27
366.352	53.7246	367.794	145.18	366.352	115.283	366.352	164.428
368.134	54.1651	369.576	150.712	368.134	112.063	368.134	166.83
369.916	53.285	371.358	149.779	369.916	111.285	369.916	167.844
371.7	52.386	373.142	151.791	371.7	116.609	371.7	165.873
373.482	51.9579	374.923	145.38	373.482	111.43	373.482	168.587
375.263	52.4843	376.704	153.453	375.263	112.866	375.263	168.294
377.046	53.6187	378.485	151.019	377.046	110.787	377.046	165.699
378.827	53.4552	380.267	150.33	378.827	114.118	378.827	168.685
380.607	52.0517	382.047	145.795	380.607	112.727	380.607	169.397
382.387	50.8566	383.827	153.502	382.387	113.437	382.387	166.613
384.168	50.9518	385.608	150.876	384.168	112.569	384.168	166.624
385.947	51.8488	387.387	149.629	385.947	115.715	385.947	165.569
387.726	53.2543	389.165	148.534	387.726	117.618	387.726	162.566
389.504	53.2714	390.944	149.171	389.504	115.305	389.504	169.68
391.285	52.907	392.723	145.26	391.285	115.08	391.285	166.46
393.062	51.4112	394.501	147.119	393.062	114.853	393.062	163.414
394.84	51.448	396.278	142.525	394.84	112.36	394.84	162.647
396.617	51.1044	398.055	146.487	396.617	114.588	396.617	164.682
398.396	50.4705	399.833	146.253	398.396	112.453	398.396	162.006
400.172	50.6401	401.609	141.471	400.172	115.022	400.172	166.996
401.948	50.6874	403.385	141.379	401.948	114.612	401.948	163.595
403.724	49.7742	405.161	142.833	403.724	115.231	403.724	158.257
405.499	49.568	406.936	143.747	405.499	114.44	405.499	162.826
407.276	49.5547	408.713	140.828	407.276	108.943	407.276	163.545
409.051	48.8363	410.487	145.031	409.051	113.702	409.051	159.217
410.825	48.6331	412.261	139.173	410.825	108.558	410.825	165.832
412.599	47.5979	414.035	142.343	412.599	108.285	412.599	164.464
414.373	46.2031	415.808	143.093	414.373	107.325	414.373	160.857
416.146	45.7199	417.581	140.737	416.146	108.624	416.146	157.094
417.921	45.439	419.354	141.501	417.921	110.1	417.921	157.323
419.694	45.0698	421.128	134.668	419.694	106.047	419.694	157.212
421.466	45.048	422.9	139.936	421.466	105.976	421.466	159.353
423.238	44.8397	424.672	137.962	423.238	105.394	423.238	154.249
425.01	44.4385	426.443	142.562	425.01	104.476	425.01	149.855
426.781	44.4549	428.214	132.353	426.781	103.056	426.781	147.9
428.552	43.6818	429.985	134.069	428.552	104.758	428.552	157.353
430.323	43.0152	431.755	136.325	430.323	103.548	430.323	153.383
432.095	43.2014	433.525	134.284	432.095	104.424	432.095	153.402
433.865	42.8574	435.295	134.317	433.865	104.275	433.865	154.3
435.634	42.4071	437.066	132.104	435.634	101.023	435.634	151.923
437.403	42.8853	438.835	135.751	437.403	103.634	437.403	149.54
439.172	42.5226	440.604	129.036	439.172	98.1269	439.172	148.701
440.941	42.1417	442.372	131.642	440.941	100.038	440.941	146.302
442.709	42.2541	444.14	131.318	442.709	101.432	442.709	141.314
444.477	41.2418	445.907	131.868	444.477	101.104	444.477	153.599
446.244	39.953	447.675	128.63	446.244	99.0577	446.244	149.493
448.012	40.0747	449.441	128.514	448.012	97.5383	448.012	145.746
449.778	39.4017	451.208	131.52	449.778	96.7182	449.778	145.466
451.545	38.1195	452.974	128.307	451.545	95.7315	451.545	144.678
453.311	38.5221	454.74	131.156	453.311	95.614	453.311	143.205
455.077	37.4403	456.506	127.599	455.077	98.27	455.077	140.868
456.842	36.2586	458.271	118.314	456.842	98.3307	456.842	143.727
458.607	36.7511	460.036	125.491	458.607	97.869	458.607	144.16
460.372	36.101	461.8	122.427	460.372	95.3198	460.372	146.666
462.137	35.2018	463.564	123.515	462.137	94.1485	462.137	142.221
463.901	35.452	465.328	124.416	463.901	94.7027	463.901	136.716
465.665	34.7753	467.092	122.005	465.665	97.5046	465.665	140.396
467.428	34.2602	468.855	118.366	467.428	93.3506	467.428	137.29
469.191	34.7243	470.618	120.448	469.191	94.9185	469.191	140.945
470.954	34.7895	472.38	119.74	470.954	90.3993	470.954	142.676
472.716	34.9336	474.142	120.931	472.716	95.2501	472.716	140.921
474.478	35	475.904	124.539	474.478	94.5342	474.478	140.89
476.24	33.9721	477.663	126.398	476.24	96.4128	476.24	141.712
478.001	33.6694	479.425	127.208	478.001	94.8121	478.001	139.746
479.762	33.3485	481.185	132.175	479.762	94.9419	479.762	136.907
481.521	33.8279	482.946	129.867	481.521	94.8983	481.521	142.911
483.281	34.3181	484.706	127.748	483.281	95.3802	483.281	141.121
485.042	34.5899	486.466	122.358	485.042	95.873	485.042	142.467
486.801	34.3374	488.225	117.506	486.801	94.1277	486.801	139.157
488.561	34.8309	489.984	122.702	488.561	97.2433	488.561	143.657
490.32	35.0535	491.743	125.467	490.32	93.9527	490.32	142.964
492.078	34.7447	493.499	123.367	492.078	90.6558	492.078	142.434
493.837	34.6963	495.257	123.846	493.837	93.0609	493.837	141.02
495.593	34.6024	497.015	123.275	495.593	92.8557	495.593	144.259
497.35	35.0908	498.773	126.681	497.35	95.238	497.35	143.16
499.108	35.892	500.53	125.772	499.108	91.3939	499.108	139.642
500.865	36.6711	502.286	117.793	500.865	90.6726	500.865	148.586
502.621	35.815	504.041	127.804	502.621	97.741	502.621	138.877
504.378	35.7617	505.797	126.585	504.378	98.7679	504.378	142.146
506.132	36.1538	507.552	124.155	506.132	93.4039	506.132	143
507.887	36.2492	509.308	129.669	507.887	97.5423	507.887	144.715
509.643	36.5083	511.063	126.715	509.643	101.158	509.643	144.869
511.398	37.0058	512.816	129.814	511.398	98.5538	511.398	145.715
513.152	36.3543	514.57	121.871	513.152	96.6478	513.152	154.17
514.904	36.3477	516.324	126.552	514.904	100.453	514.904	145.54
516.658	36.7474	518.078	128.647	516.658	99.4308	516.658	148.844
518.412	36.6869	519.831	125.551	518.412	98.5833	518.412	148.35
520.165	36.5337	521.582	127.621	520.165	101.876	520.165	151.647
521.916	36.7779	523.335	129.323	521.916	94.9571	521.916	143.17
523.669	35.8324	525.087	130.317	523.669	101.846	523.669	149.53
525.421	35.4341	526.837	129.404	525.421	102.329	525.421	146.542
527.173	35.2321	528.589	131.775	527.173	101.427	527.173	148.731
528.923	35.4416	530.34	132.08	528.923	99.4938	528.923	152.132
530.674	35.8992	532.091	130.319	530.674	103.088	530.674	151.569
532.425	36.5296	533.84	131.657	532.425	105.819	532.425	146.698
534.173	36.722	535.59	132.638	534.173	103.198	534.173	151.305
535.924	36.7802	537.34	129.813	535.924	103.67	535.924	153.135
537.674	37.0808	539.088	133.354	537.674	99.136	537.674	152.02
539.421	37.7153	540.837	138.79	539.421	104.933	539.421	157.786
541.17	38.5246	542.586	137.876	541.17	99.3725	541.17	153.748
542.919	39.6099	544.333	136.477	542.919	105.874	542.919	159.715
544.666	40.0548	546.081	140.097	544.666	104.486	544.666	155.396
546.414	39.9191	547.829	138.061	546.414	103.12	546.414	154.722
548.162	40.4357	549.574	137.404	548.162	108.132	548.162	154.069
549.908	40.4842	551.322	139.823	549.908	108.154	549.908	156.165
551.655	41.0169	553.069	144.782	551.655	108.157	551.655	159.267
553.402	41.5865	554.813	142.811	553.402	110.879	553.402	161.114
555.146	41.962	556.56	144.924	555.146	112.358	555.146	164.11
556.893	42.4251	558.304	143.925	556.893	112.087	556.893	161.045
558.637	42.9493	560.049	145.166	558.637	106.143	558.637	163.634
560.382	43.2799	561.795	146.438	560.382	107.079	560.382	159.546
562.127	43.8486	563.538	147.409	562.127	109.582	562.127	163.045
563.87	45.4482	565.282	149.785	563.87	114.513	563.87	163.847
565.615	46.8538	567.025	148.751	565.615	110.904	565.615	166.398
567.357	47.6981	568.768	149.082	567.357	115.181	567.357	162.11
569.101	48.6711	570.512	150.937	569.101	111.059	569.101	163.977
570.843	48.7998	572.253	149.872	570.843	114.118	570.843	161.716
572.586	48.5769	573.996	151.385	572.586	109.124	572.586	161.333
574.329	49.321	575.737	147.114	574.329	113.045	574.329	164.219
576.069	49.6947	577.479	151.449	576.069	116.481	576.069	165.435
577.812	49.9866	579.219	150.525	577.812	113.107	577.812	159.172
579.551	50.1011	580.961	152.03	579.551	113.876	579.551	165.801
581.293	48.9496	582.7	147.368	581.293	108.833	581.293	161.835
583.032	48.9504	584.441	148.016	583.032	114.602	583.032	157.18
584.773	49.7749	586.18	153.124	584.773	110.751	584.773	161.444
586.512	50.9019	587.92	150.487	586.512	115.311	586.512	159.853
588.252	52.1527	589.658	152.493	588.252	113.333	588.252	163.932
589.99	51.4938	591.398	144.165	589.99	109.973	589.99	162.85
591.729	49.7602	593.135	150.486	591.729	114.539	591.729	159.01
593.467	48.5414	594.874	148.877	593.467	111.177	593.467	164.308
595.204	47.7176	596.611	149.861	595.204	111.092	595.204	160.984
596.942	47.0163	598.347	150.34	596.942	109.282	596.942	163.88
598.678	48.346	600.085	146.339	598.678	111.975	598.678	157.284
600.416	48.752	601.821	149.456	600.416	109.842	600.416	158.834
602.152	48.6915	603.558	148.951	602.152	113.267	602.152	162.144
603.889	47.8987	605.293	151.046	603.889	112.37	603.889	159.921
605.624	48.2484	607.03	151.208	605.624	111.638	605.624	164.286
607.359	49.005	608.764	149.244	607.359	115.405	607.359	162.194
609.095	50.2426	610.498	145.846	609.095	112.709	609.095	162.492
610.829	50.9161	612.234	143.993	610.829	114.859	610.829	160.663
612.565	50.8472	613.967	147.193	612.565	114.907	612.565	156.897
614.298	49.5023	615.702	141.345	614.298	112.518	614.298	165.683
616.031	48.3833	617.435	150.697	616.031	112.235	616.031	159.676
617.765	48.2365	619.167	143.486	617.765	114.24	617.765	161.018
619.498	49.2289	620.901	146.75	619.498	108.047	619.498	162.55
621.23	49.5486	622.633	147.9	621.23	110.232	621.23	168.451
622.963	50.0949	624.364	150.944	622.963	114.327	622.963	164.187
624.694	49.9574	626.097	145.025	624.694	118.225	624.694	166.881
626.425	48.343	627.828	144.672	626.425	110.543	626.425	162.708
628.158	48.0656	629.558	150.239	628.158	117.713	628.158	161.297
629.888	49.7341	631.29	138.454	629.888	110.856	629.888	164.579
631.618	49.2698	633.02	146.059	631.618	112.729	631.618	162.578
633.35	48.962	634.749	145.763	633.35	113.877	633.35	164.741
635.079	48.3136	636.48	144.745	635.079	113.429	635.079	161.281
636.808	47.0341	638.209	140.926	636.808	112.441	636.808	150.822
638.539	46.1597	639.937	138.503	638.539	111.444	638.539	160.239
640.267	45.3724	641.665	141.133	640.267	114.626	640.267	160.058
641.995	44.3617	643.395	141.675	641.995	108.936	641.995	157.97
643.723	43.9477	645.122	140.996	643.723	110.902	643.723	155.541
645.452	43.8885	646.849	149.489	645.452	105.225	645.452	160.744
647.179	44.2299	648.576	139.071	647.179	105.786	647.179	155.517
648.906	44.1933	650.305	138.86	648.906	111.001	648.906	155.471
650.632	43.0819	652.031	139.849	650.632	107.375	650.632	154.541
652.36	42.5369	653.756	139.292	652.36	110.138	652.36	155.332
654.086	42.612	655.482	138.926	654.086	106.7	654.086	152.17
655.811	42.153	657.207	140.471	655.811	103.286	655.811	154.714
657.536	41.7744	658.934	136.192	657.536	103.332	657.536	154.182
659.261	41.3517	660.658	135.872	659.261	101.672	659.261	155.211
660.987	41.6715	662.382	137.611	660.987	108.075	660.987	153.5
662.711	41.8477	664.106	136.443	662.711	107.618	662.711	155.39
664.435	41.8071	665.829	137.69	664.435	104.43	664.435	158.654
666.158	41.3497	667.555	135.548	666.158	106.733	666.158	153.563
667.881	40.6182	669.277	143.362	667.881	102.229	667.881	157.229
669.604	39.9395	671	133.28	669.604	104.423	669.604	149.504
671.329	40.1412	672.722	137.728	671.329	107.324	671.329	154.967
673.051	39.9235	674.444	133.459	673.051	107.332	673.051	153.099
674.772	39.906	676.165	138.555	674.772	105.792	674.772	152.07
676.494	40.2537	677.886	135.422	676.494	105.083	676.494	153.4
678.215	39.967	679.609	131.586	678.215	106.398	678.215	149.572
679.936	39.4799	681.33	137.634	679.936	104.966	679.936	151.011
681.656	39.2185	683.05	133.468	681.656	104.896	681.656	153.467
683.376	39.4168	684.77	138.02	683.376	105.181	683.376	155.259
685.098	39.438	686.489	137.33	685.098	103.448	685.098	148.403
686.818	38.8684	688.208	131.91	686.818	103.617	686.818	150.785
688.537	39.0019	689.927	138.104	688.537	105.348	688.537	150.825
690.255	38.4941	691.646	133.763	690.255	102.674	690.255	147.663
691.974	38.2846	693.364	137.626	691.974	101.04	691.974	150.324
693.692	38.3565	695.082	127.846	693.692	104.709	693.692	151.645
695.41	37.8631	696.8	132.582	695.41	102.927	695.41	148.369
697.127	37.559	698.517	128.421	697.127	107.64	697.127	149.533
698.845	38.0287	700.234	135.023	698.845	102.085	698.845	146.238
700.561	38.2681	701.95	135.785	700.561	103.698	700.561	149.939
702.278	37.8969	703.667	129.843	702.278	105.296	702.278	142.651
703.994	37.4138	705.382	136.742	703.994	103.795	703.994	146.993
705.71	37.5327	707.098	133.347	705.71	104.855	705.71	142.922
707.426	37.3293	708.813	134.755	707.426	102.481	707.426	148.448
709.141	36.9224	710.528	133.079	709.141	98.2194	709.141	150.717
710.856	37.5548	712.243	132.269	710.856	100.652	710.856	151.279
712.57	38.0117	713.957	133.876	712.57	101.206	712.57	148.59
714.285	38.8166	715.671	129.485	714.285	99.0219	714.285	150.036
715.998	40.0332	717.385	130.947	715.998	103.55	715.998	146.688
717.712	39.8626	719.098	132.412	717.712	99.8354	717.712	147.646
719.425	39.4621	720.811	139.715	719.425	101.621	719.425	152.389
721.138	39.383	722.524	131.834	721.138	102.361	721.138	150.743
722.851	38.7608	724.236	134.416	722.851	100.663	722.851	151.812
724.563	38.8077	725.948	135.237	724.563	103.239	724.563	144.225
726.275	39.3284	727.66	138.443	726.275	105.615	726.275	148.481
727.985	38.2868	729.371	136.477	727.985	101.607	727.985	152.195
729.696	38.9208	731.083	137.265	729.696	107.4	729.696	154.005
731.407	38.9658	732.793	138.221	731.407	107.17	731.407	149.282
733.118	38.648	734.502	138.645	733.118	101.785	733.118	149.713
734.828	38.5385	736.212	133.376	734.828	106.177	734.828	148.922
736.538	38.5425	737.922	135.959	736.538	101.446	736.538	151.011
738.248	35.9344	739.631	141.06	738.248	105.944	738.248	145.855
739.957	36.1069	741.34	139.798	739.957	101.164	739.957	145.632
741.664	34.9733	743.049	126.26	741.664	104.58	741.664	145.558
743.373	34.2266	744.757	126.746	743.373	103.723	743.373	142.928
745.082	34.1431	746.464	133.897	745.082	101.696	745.082	142.715
746.79	34.6284	748.171	132.07	746.79	99.703	746.79	148.152
748.497	34.2226	749.879	130.786	748.497	97.4039	748.497	142.072
750.205	35.2012	751.586	127.99	750.205	101.578	750.205	141.293
751.91	34.9604	753.293	124.002	751.91	98.7996	751.91	145.613
753.617	34.4336	754.999	125.248	753.617	100.084	753.617	144.659
755.323	34.4739	756.704	122.911	755.323	98.6367	755.323	141.309
757.029	34.6527	758.41	126.474	757.029	94.635	757.029	146.054
758.735	33.9832	760.115	126.817	758.735	93.6706	758.735	142.829
760.439	34.0294	761.82	128.521	760.439	96.2511	760.439	142.985
762.144	34.3746	763.523	124.355	762.144	95.1301	762.144	141.642
763.849	34.2224	765.228	127.462	763.849	95.8841	763.849	145.215
765.553	34.215	766.932	125.043	765.553	98.6789	765.553	143.434
767.256	34.4071	768.636	125.839	767.256	101.154	767.256	140.842
768.959	33.7865	770.338	124.968	768.959	95.4042	768.959	139.282
770.663	33.4908	772.041	129.154	770.663	101.602	770.663	142.108
772.366	33.0631	773.744	128.993	772.366	95.0386	772.366	149.827
774.067	31.8105	775.447	124.997	774.067	98.7462	774.067	140.093
775.77	31.7758	777.147	130.282	775.77	99.7896	775.77	140.647
777.472	32.2197	778.849	124.323	777.472	101.364	777.472	143.929
779.172	33.19	780.551	125.777	779.172	96.8983	779.172	146.063
780.874	33.9386	782.25	127.056	780.874	100.35	780.874	145.007
782.575	34.0196	783.951	120.554	782.575	101.944	782.575	144.442
784.274	32.7941	785.652	129.722	784.274	100.653	784.274	144.188
785.975	32.8405	787.351	127.236	785.975	102.383	785.975	142.054
787.675	33.0408	789.051	130.674	787.675	103.773	787.675	150.889
789.373	32.7032	790.75	129.419	789.373	93.6893	789.373	143.871
791.073	32.7372	792.448	128.211	791.073	99.1772	791.073	146.356
792.772	32.8732	794.147	125.692	792.772	96.926	792.772	144.839
794.469	31.7706	795.846	129.145	794.469	103.182	794.469	142.183
796.168	32.267	797.542	125.313	796.168	100.144	796.168	145.841
797.867	32.7384	799.24	128.794	797.867	99.4875	797.867	143.231
799.563	32.9755	800.936	128.853	799.563	94.3906	799.563	141.287
801.26	33.1528	802.634	125.459	801.26	100.705	801.26	146.829
802.956	33.6161	804.331	128.867	802.956	101.538	802.956	140.373
804.653	32.8647	806.026	123.843	804.653	96.3464	804.653	144.477
806.35	33.056	807.723	127.87	806.35	99.1729	806.35	148.202
808.044	32.6216	809.417	127.078	808.044	98.0349	808.044	146.066
809.741	32.8908	811.113	126.625	809.741	99.286	809.741	145.625
811.435	33.334	812.806	129.272	811.435	97.6183	811.435	142.779
813.13	33.9089	814.502	130.733	813.13	100.424	813.13	147.672
814.823	34.2435	816.197	131.173	814.823	97.5688	814.823	143.989
816.518	34.0861	817.889	124.557	816.518	100.394	816.518	141.171
818.211	33.5788	819.584	127.056	818.211	99.952	818.211	140.931
819.905	32.9376	821.276	125.754	819.905	96.4015	819.905	141.716
821.597	32.8672	822.97	123.579	821.597	100.596	821.597	142.49
823.291	32.2605	824.661	125.019	823.291	101.684	823.291	148.257
824.982	32.6946	826.354	126.452	824.982	96.5543	824.982	146.083
826.675	32.4532	828.045	123.901	826.675	95.5571	826.675	145.968
828.366	32.7163	829.737	123.915	828.366	98.001	828.366	148.772
830.058	33.409	831.427	128.385	830.058	99.7346	830.058	138.074
831.748	33.8449	833.117	129.36	831.748	97.9863	831.748	142.015
833.44	33.8189	834.809	129.777	833.44	99.6596	833.44	144.01
835.13	33.4155	836.498	127.236	835.13	102.854	835.13	143.03
836.821	33.6507	838.189	124.514	836.821	98.7874	836.821	146.502
838.509	33.9163	839.877	124.722	838.509	104.184	838.509	138.769
840.2	33.9305	841.567	126.144	840.2	99.0883	840.2	146.527
841.888	33.1957	843.255	124.999	841.888	100.708	841.888	136.939
843.576	32.5937	844.945	128.993	843.576	103.019	843.576	142.991
845.265	32.1492	846.632	121.998	845.265	100.69	845.265	135.482
846.953	32.6013	848.319	129.01	846.953	99.3738	846.953	140.63
848.641	33.6935	850.008	130.333	848.641	102.82	848.641	142.307
850.328	33.5901	851.694	124.642	850.328	94.4543	850.328	143.601
852.014	33.2919	853.382	128.998	852.014	101.262	852.014	143.844
853.702	33.0419	855.068	127.409	853.702	97.4999	853.702	147.482
855.388	32.5578	856.753	126.87	855.388	95.9705	855.388	137.549
857.073	31.9422	858.44	130.602	857.073	95.486	857.073	141.577
858.76	32.1861	860.125	124.214	858.76	98.7542	858.76	148.004
860.445	31.9528	861.809	126.817	860.445	98.8296	860.445	144.821
862.131	32.4271	863.495	127.396	862.131	96.2184	862.131	140.484
863.815	33.1169	865.179	127.113	863.815	100.703	863.815	143.922
865.499	32.6449	866.863	122.919	865.499	98.4172	865.499	145.813
867.182	33.0675	868.548	127.101	867.182	97.9578	867.182	146.642
868.867	33.03	870.231	129.713	868.867	100.825	868.867	145.057
870.55	33.1402	871.913	125.919	870.55	98.2756	870.55	145.777
872.233	32.9677	873.595	128.666	872.233	97.8971	872.233	145.799
873.917	32.9098	875.279	124.26	873.917	100.202	873.917	142.99
875.599	32.6198	876.961	127.757	875.599	99.0256	875.599	141.906
877.28	32.9122	878.642	121.645	877.28	102.064	877.28	144.39
878.961	32.432	880.325	127.404	878.961	97.4847	878.961	143.272
880.644	31.9711	882.005	124.699	880.644	101.265	880.644	140.706
882.325	32.2386	883.686	126.498	882.325	99.9034	882.325	138.334
884.005	32.5484	885.366	127.141	884.005	98.5497	884.005	141.13
885.685	32.559	887.045	128.131	885.685	97.2028	885.685	139.776
887.367	33.3117	888.727	123.657	887.367	99.8601	887.367	145.092
889.046	32.6434	890.406	127.528	889.046	98.8794	889.046	145.783
890.725	31.8643	892.085	125.429	890.725	100.915	890.725	145.008
892.404	32.2209	893.763	126.163	892.404	99.1382	892.404	145.253
894.082	33.2297	895.441	124.386	894.082	102.69	894.082	141.334
895.762	33.7296	897.121	131.919	895.762	98.5665	895.762	143.725
897.44	34.528	898.798	130.598	897.44	102.256	897.44	144.925
899.117	34.2298	900.476	126.433	899.117	99.7625	899.117	143.768
900.794	32.9688	902.152	131.439	900.794	99.9298	900.794	146.936
902.471	31.756	903.829	128.457	902.471	102.435	902.471	141.775
904.147	31.9834	905.505	128.66	904.147	100.618	904.147	144.8
905.826	32.5819	907.183	125.376	905.826	102.65	905.826	146.179
907.501	33.4394	908.859	128.613	907.501	96.3552	907.501	144.074
909.177	33.8991	910.534	121.84	909.177	103.084	909.177	145.987
910.852	33.538	912.209	132.273	910.852	102.811	910.852	146.408
912.527	32.4833	913.884	126.16	912.527	102.705	912.527	144.656
914.202	31.8086	915.558	126.889	914.202	99.5842	914.202	146.074
915.876	31.975	917.232	127.602	915.876	96.9522	915.876	147.812
917.55	32.3911	918.906	125.623	917.55	98.8246	917.55	147.191
919.224	32.6372	920.579	128.825	919.224	99.0128	919.224	141.531
920.899	33.7434	922.254	127.675	920.899	98.3583	920.899	147.077
922.572	33.8853	923.927	131.725	922.572	101.055	922.572	143.921
924.245	33.9416	925.599	127.578	924.245	98.7357	924.245	148.145
925.917	34.1039	927.271	131.81	925.917	98.936	925.917	144.173
927.589	33.0528	928.943	128.486	927.589	101.818	927.589	145.561
929.261	31.6859	930.615	128.15	929.261	104.017	929.261	144.919
930.932	31.6677	932.286	131.799	930.932	98.9822	930.932	139.044
932.603	31.6965	933.957	132.562	932.603	99.7848	932.603	148.546
934.274	31.8853	935.628	128.284	934.274	100.896	934.274	147.786
935.945	32.5641	937.298	133.209	935.945	103.834	935.945	141.82
937.615	33.4254	938.968	126.78	937.615	103.259	937.615	143.058
939.285	32.9451	940.637	127.398	939.285	99.6922	939.285	146.321
940.955	33.4664	942.307	130.543	940.955	103.332	940.955	147.271
942.624	33.2204	943.976	132.192	942.624	105.483	942.624	146.907
944.293	32.0775	945.644	130.492	944.293	96.1135	944.293	143.043
945.961	31.9178	947.313	129.269	945.961	102.769	945.961	145.345
947.63	32.1653	948.981	130.683	947.63	100.385	947.63	143.944
949.298	31.7925	950.649	131.059	949.298	103.481	949.298	149.509
950.966	31.9518	952.316	128.911	950.966	103.877	950.966	148.36
952.633	31.6852	953.981	125.928	952.633	102.423	952.633	149.849
954.298	31.6692	955.648	125.286	954.298	100.968	954.298	146.508
955.965	32.9311	957.315	125.832	955.965	103.844	955.965	150.827
957.631	33.6996	958.981	125.909	957.631	104.082	957.631	150.028
959.297	33.7727	960.647	131.479	959.297	105.174	959.297	148.935
960.963	33.306	962.313	130.923	960.963	102.804	960.963	150.851
962.629	32.2888	963.978	129.53	962.629	102.593	962.629	153.103
964.294	32.4275	965.643	130.596	964.294	104.026	964.294	145.736
965.959	32.4034	967.307	133.285	965.959	102.294	965.959	149.927
967.624	32.381	968.97	130.83	967.624	106.657	967.624	155.401
969.286	32.0006	970.634	132.334	969.286	101.919	969.286	149.454
970.95	31.3377	972.298	132.364	970.95	104.609	970.95	148.464
972.614	31.2504	973.961	131.271	972.614	101.376	972.614	146.671
974.277	31.3614	975.624	133.016	974.277	103.44	974.277	148.536
975.94	31.8027	977.287	129.703	975.94	105.863	975.94	150.445
977.603	31.9241	978.948	129.391	977.603	101.903	977.603	148.29
979.263	32.737	980.61	137.337	979.263	104.719	979.263	146.672
980.925	32.2782	982.272	131.471	980.925	104.43	980.925	152.654
982.587	32.982	983.933	135.97	982.587	105.959	982.587	150.253
984.249	32.4925	985.594	133.857	984.249	106.163	984.249	150.638
985.91	32.9993	987.253	132.868	985.91	107.664	985.91	150.993
987.569	32.7793	988.914	127.412	987.569	105.189	987.569	153.459
989.229	32.5468	990.574	135.464	989.229	105.171	989.229	153.927
990.89	32.0738	992.234	130.362	990.89	105.817	990.89	150.12
992.55	32.0135	993.892	132.218	992.55	102.367	992.55	152.768
994.207	31.7359	995.551	130.655	994.207	104.549	994.207	154.311
995.867	31.9454	997.211	131.924	995.867	105.117	995.867	152.275
997.526	32.6189	998.869	138.987	997.526	102.571	997.526	151.752
999.184	31.8935	1000.53	135.314	999.184	105.808	999.184	150.741
1000.84	32.2208	1002.18	133.611	1000.84	106.732	1000.84	149.391
1002.5	32.1951	1003.84	126.27	1002.5	103.679	1002.5	152.663
1004.16	32.6103	1005.5	131.022	1004.16	105.918	1004.16	152.294
1005.81	32.9479	1007.15	133.97	1005.81	109.992	1005.81	150.441
1007.47	33.1281	1008.81	135.613	1007.47	107.115	1007.47	153.081
1009.13	31.9865	1010.47	135.108	1009.13	101.753	1009.13	150.262
1010.78	31.0182	1012.12	134.434	1010.78	109.691	1010.78	150.44
1012.44	30.2061	1013.78	133.921	1012.44	105.157	1012.44	154.113
1014.09	30.7751	1015.43	132.903	1014.09	107.943	1014.09	153.288
1015.75	31.3894	1017.09	137.396	1015.75	111.736	1015.75	153.293
1017.4	32.0851	1018.74	137.05	1017.4	103.842	1017.4	156.808
1019.06	32.2381	1020.4	137.533	1019.06	108.81	1019.06	159.326
1020.71	32.7448	1022.05	138.001	1020.71	109.094	1020.71	156.817
1022.36	32.2887	1023.7	137.102	1022.36	109.364	1022.36	153.78
1024.02	32.4709	1025.36	131.976	1024.02	103.407	1024.02	154.229
1025.67	32.2956	1027.01	137.222	1025.67	105.976	1025.67	153.468
1027.32	32.2411	1028.66	138.421	1027.32	107.013	1027.32	156.869
1028.97	31.9037	1030.31	135.583	1028.97	111.394	1028.97	156.389
1030.63	32.1226	1031.97	141.65	1030.63	108.385	1030.63	154.896
1032.28	31.2569	1033.62	137.149	1032.28	110.083	1032.28	157.273
1033.93	31.2091	1035.27	136.352	1033.93	109.271	1033.93	156.642
1035.58	31.1947	1036.92	139.083	1035.58	105.106	1035.58	156.692
1037.23	31.26	1038.57	136.592	1037.23	108.836	1037.23	159.262
1038.88	31.6418	1040.22	135.422	1038.88	109.53	1038.88	163.16
1040.53	31.458	1041.87	135.232	1040.53	112.221	1040.53	157.278

## Sheet: Figure3a
	Weight loss (%)		H2O Ion current	CO2 Ion current
x1	y1	x2	y2	y2
45	100.346	45	1.5146	0.66496
45.5	100.336	45.5	1.51614	0.66333
46	100.322	46	1.51766	0.66079
46.5	100.303	46.5	1.51916	0.65793
47	100.285	47	1.52062	0.65553
47.5	100.271	47.5	1.52207	0.65388
48	100.262	48	1.52354	0.65289
48.5	100.253	48.5	1.52503	0.65235
49	100.24	49	1.5265	0.65204
49.5	100.223	49.5	1.52794	0.65184
50	100.208	50	1.52937	0.65162
50.5	100.199	50.5	1.53073	0.65119
51	100.2	51	1.53204	0.65038
51.5	100.205	51.5	1.53332	0.64916
52	100.208	52	1.5346	0.6477
52.5	100.208	52.5	1.5359	0.64632
53	100.205	53	1.53729	0.64531
53.5	100.201	53.5	1.53875	0.64479
54	100.197	54	1.54028	0.64464
54.5	100.195	54.5	1.54186	0.64459
55	100.197	55	1.54343	0.64439
55.5	100.201	55.5	1.54492	0.64402
56	100.202	56	1.54629	0.64367
56.5	100.198	56.5	1.5475	0.64373
57	100.189	57	1.54849	0.64451
57.5	100.173	57.5	1.54925	0.64617
58	100.149	58	1.54978	0.64857
58.5	100.118	58.5	1.55011	0.65129
59	100.081	59	1.55028	0.65384
59.5	100.04	59.5	1.55034	0.65576
60	99.9954	60	1.55037	0.65684
60.5	99.9483	60.5	1.55043	0.65708
61	99.9006	61	1.55059	0.65668
61.5	99.8548	61.5	1.55092	0.65588
62	99.8126	62	1.55146	0.65492
62.5	99.7752	62.5	1.55224	0.65394
63	99.7425	63	1.5533	0.65299
63.5	99.712	63.5	1.55462	0.65208
64	99.681	64	1.55621	0.65121
64.5	99.6475	64.5	1.55802	0.65043
65	99.61	65	1.56004	0.64976
65.5	99.567	65.5	1.56221	0.6492
66	99.5178	66	1.56449	0.64871
66.5	99.4618	66.5	1.56679	0.6482
67	99.3994	67	1.56912	0.64756
67.5	99.3316	67.5	1.57143	0.64675
68	99.2618	68	1.57365	0.6458
68.5	99.1946	68.5	1.57573	0.64481
69	99.1322	69	1.57764	0.64387
69.5	99.0752	69.5	1.57933	0.64303
70	99.0239	70	1.58078	0.64231
70.5	98.9776	70.5	1.58197	0.64168
71	98.9361	71	1.5829	0.64114
71.5	98.8988	71.5	1.58359	0.64075
72	98.8657	72	1.58407	0.64063
72.5	98.8361	72.5	1.58438	0.64093
73	98.8093	73	1.58458	0.64178
73.5	98.7844	73.5	1.58472	0.64328
74	98.7601	74	1.58486	0.64536
74.5	98.7352	74.5	1.58505	0.6479
75	98.7085	75	1.58531	0.65065
75.5	98.679	75.5	1.58569	0.65334
76	98.6459	76	1.58619	0.65572
76.5	98.6087	76.5	1.58681	0.65754
77	98.5671	77	1.58754	0.65863
77.5	98.5236	77.5	1.58836	0.65892
78	98.4817	78	1.58926	0.65841
78.5	98.444	78.5	1.59022	0.65725
79	98.4118	79	1.59126	0.65564
79.5	98.3859	79.5	1.59238	0.65381
80	98.3651	80	1.59361	0.65195
80.5	98.3481	80.5	1.59499	0.65015
81	98.3329	81	1.59653	0.64842
81.5	98.3178	81.5	1.59826	0.64674
82	98.3	82	1.60022	0.64508
82.5	98.2762	82.5	1.60241	0.64348
83	98.2444	83	1.60477	0.64203
83.5	98.2081	83.5	1.60725	0.64084
84	98.1724	84	1.60979	0.63998
84.5	98.1404	84.5	1.61236	0.63951
85	98.1138	85	1.61483	0.6395
85.5	98.0926	85.5	1.61716	0.64007
86	98.0743	86	1.61936	0.64133
86.5	98.0562	86.5	1.62135	0.64333
87	98.0361	87	1.62312	0.64597
87.5	98.0118	87.5	1.62469	0.64902
88	97.9814	88	1.62608	0.652
88.5	97.9433	88.5	1.62731	0.65444
89	97.898	89	1.62843	0.65599
89.5	97.8477	89.5	1.62951	0.65661
90	97.7949	90	1.6306	0.65638
90.5	97.7426	90.5	1.63178	0.65552
91	97.6944	91	1.63306	0.65425
91.5	97.654	91.5	1.6345	0.65274
92	97.6253	92	1.63612	0.65105
92.5	97.6069	92.5	1.63789	0.64926
93	97.5956	93	1.63983	0.64746
93.5	97.589	93.5	1.6419	0.64579
94	97.5856	94	1.64405	0.64451
94.5	97.5842	94.5	1.64621	0.64383
95	97.5842	95	1.64828	0.64387
95.5	97.585	95.5	1.65018	0.64453
96	97.5866	96	1.65181	0.64554
96.5	97.589	96.5	1.65309	0.64658
97	97.5905	97	1.65396	0.64734
97.5	97.5892	97.5	1.6544	0.64775
98	97.5842	98	1.65439	0.6479
98.5	97.575	98.5	1.65394	0.64796
99	97.5614	99	1.65308	0.64805
99.5	97.5432	99.5	1.65187	0.64816
100	97.5224	100	1.6504	0.64819
100.5	97.5021	100.5	1.64875	0.64799
101	97.4865	101	1.64703	0.64756
101.5	97.4808	101.5	1.64534	0.64696
102	97.4858	102	1.64377	0.64632
102.5	97.4951	102.5	1.6424	0.64578
103	97.5033	103	1.64131	0.6454
103.5	97.5088	103.5	1.64053	0.64519
104	97.5106	104	1.64008	0.64508
104.5	97.5093	104.5	1.63993	0.64491
105	97.5053	105	1.64004	0.64445
105.5	97.4979	105.5	1.64034	0.64347
106	97.4868	106	1.64075	0.64186
106.5	97.4747	106.5	1.64119	0.63983
107	97.4651	107	1.64157	0.63782
107.5	97.4587	107.5	1.64183	0.63631
108	97.4551	108	1.64194	0.63557
108.5	97.452	108.5	1.64191	0.63548
109	97.4461	109	1.64176	0.63562
109.5	97.4356	109.5	1.64158	0.63546
110	97.4191	110	1.64145	0.63472
110.5	97.3958	110.5	1.64147	0.63344
111	97.3654	111	1.64174	0.63196
111.5	97.3277	111.5	1.64233	0.6307
112	97.283	112	1.64327	0.62992
112.5	97.2337	112.5	1.64454	0.62967
113	97.1842	113	1.64611	0.62984
113.5	97.1379	113.5	1.64783	0.63028
114	97.0973	114	1.64958	0.63086
114.5	97.0654	114.5	1.6512	0.63148
115	97.0463	115	1.65252	0.63206
115.5	97.0406	115.5	1.65342	0.63253
116	97.0424	116	1.65379	0.63291
116.5	97.0468	116.5	1.65361	0.63331
117	97.0514	117	1.65288	0.63388
117.5	97.0552	117.5	1.65166	0.63475
118	97.0586	118	1.65003	0.63589
118.5	97.0613	118.5	1.64812	0.63712
119	97.0593	119	1.64612	0.63803
119.5	97.0486	119.5	1.64414	0.6383
120	97.0281	120	1.6423	0.63779
120.5	96.9984	120.5	1.64074	0.63662
121	96.9614	121	1.63952	0.6352
121.5	96.9201	121.5	1.63866	0.63402
122	96.8792	122	1.63817	0.63352
122.5	96.8444	122.5	1.63804	0.63386
123	96.817	123	1.63822	0.63489
123.5	96.7945	123.5	1.63866	0.63627
124	96.7752	124	1.63931	0.63755
124.5	96.7581	124.5	1.6401	0.63843
125	96.7412	125	1.64096	0.63882
125.5	96.7211	125.5	1.64182	0.63882
126	96.6955	126	1.64263	0.63861
126.5	96.6655	126.5	1.64334	0.63837
127	96.6332	127	1.64391	0.63816
127.5	96.6033	127.5	1.6443	0.638
128	96.5805	128	1.6445	0.63785
128.5	96.5642	128.5	1.6445	0.63771
129	96.5517	129	1.64431	0.63759
129.5	96.5382	129.5	1.64397	0.63753
130	96.5182	130	1.6435	0.63758
130.5	96.4906	130.5	1.64297	0.63769
131	96.4603	131	1.64242	0.63779
131.5	96.4316	131.5	1.64189	0.63777
132	96.4073	132	1.64146	0.6375
132.5	96.3885	132.5	1.64115	0.63688
133	96.3719	133	1.641	0.63591
133.5	96.3527	133.5	1.64103	0.63469
134	96.3273	134	1.64123	0.63343
134.5	96.2926	134.5	1.64158	0.63239
135	96.2514	135	1.64205	0.63185
135.5	96.2113	135.5	1.64261	0.63193
136	96.1782	136	1.64323	0.63264
136.5	96.154	136.5	1.64386	0.63387
137	96.1393	137	1.64446	0.63541
137.5	96.1312	137.5	1.645	0.63701
138	96.1262	138	1.64543	0.63845
138.5	96.1229	138.5	1.64574	0.63954
139	96.1208	139	1.64591	0.64017
139.5	96.1187	139.5	1.64593	0.64029
140	96.1141	140	1.64582	0.63992
140.5	96.1059	140.5	1.64557	0.63913
141	96.0957	141	1.64521	0.63807
141.5	96.0854	141.5	1.64475	0.63698
142	96.0764	142	1.64422	0.63606
142.5	96.0697	142.5	1.64364	0.63549
143	96.0652	143	1.64302	0.63535
143.5	96.0618	143.5	1.64238	0.63564
144	96.0584	144	1.6417	0.63633
144.5	96.0546	144.5	1.64099	0.63738
145	96.05	145	1.64025	0.63877
145.5	96.0441	145.5	1.63947	0.64049
146	96.0364	146	1.63866	0.64245
146.5	96.0256	146.5	1.63782	0.64456
147	96.01	147	1.63697	0.6466
147.5	95.9887	147.5	1.63612	0.64831
148	95.9627	148	1.6353	0.6494
148.5	95.9342	148.5	1.63452	0.64962
149	95.9099	149	1.63382	0.64881
149.5	95.8974	149.5	1.6332	0.64696
150	95.8954	150	1.6327	0.64426
150.5	95.8954	150.5	1.63233	0.64098
151	95.8915	151	1.63208	0.6375
151.5	95.8833	151.5	1.63197	0.63425
152	95.8718	152	1.63199	0.63163
152.5	95.8624	152.5	1.63212	0.62985
153	95.8618	153	1.63234	0.62896
153.5	95.8682	153.5	1.63263	0.62887
154	95.8727	154	1.63296	0.62941
154.5	95.8685	154.5	1.6333	0.63043
155	95.8538	155	1.63361	0.63184
155.5	95.8284	155.5	1.63388	0.63363
156	95.7951	156	1.63406	0.63582
156.5	95.758	156.5	1.63414	0.63836
157	95.7211	157	1.63409	0.64109
157.5	95.6885	157.5	1.6339	0.64377
158	95.6626	158	1.63354	0.64609
158.5	95.6436	158.5	1.63301	0.64774
159	95.6304	159	1.63232	0.64851
159.5	95.6205	159.5	1.63143	0.64837
160	95.6101	160	1.63032	0.64742
160.5	95.5988	160.5	1.62903	0.64593
161	95.5885	161	1.62756	0.64426
161.5	95.581	161.5	1.62593	0.64274
162	95.5768	162	1.62417	0.6416
162.5	95.5755	162.5	1.62232	0.6409
163	95.5736	163	1.62044	0.64055
163.5	95.5661	163.5	1.61858	0.64037
164	95.5514	164	1.61682	0.64019
164.5	95.5313	164.5	1.61523	0.63995
165	95.5075	165	1.61389	0.6397
165.5	95.4814	165.5	1.61284	0.63965
166	95.4541	166	1.61215	0.64002
166.5	95.4257	166.5	1.61181	0.64099
167	95.3953	167	1.61183	0.64258
167.5	95.3633	167.5	1.6122	0.64467
168	95.3299	168	1.61286	0.64698
168.5	95.2959	168.5	1.61377	0.64924
169	95.2617	169	1.61485	0.65126
169.5	95.228	169.5	1.61602	0.65294
170	95.1963	170	1.61718	0.65432
170.5	95.1686	170.5	1.61825	0.65551
171	95.1461	171	1.61916	0.65661
171.5	95.13	171.5	1.61986	0.6577
172	95.1195	172	1.6203	0.65877
172.5	95.1112	172.5	1.62045	0.65983
173	95.102	173	1.62028	0.66086
173.5	95.0913	173.5	1.61981	0.66186
174	95.0789	174	1.61906	0.66282
174.5	95.0652	174.5	1.61805	0.66368
175	95.0509	175	1.61682	0.66433
175.5	95.0354	175.5	1.61541	0.66467
176	95.0168	176	1.61387	0.66461
176.5	94.9939	176.5	1.61223	0.66412
177	94.9675	177	1.61055	0.66326
177.5	94.9385	177.5	1.60889	0.66216
178	94.9085	178	1.6073	0.66093
178.5	94.8789	178.5	1.60581	0.65962
179	94.8504	179	1.60445	0.65826
179.5	94.8226	179.5	1.60324	0.65691
180	94.7972	180	1.60221	0.6557
180.5	94.7782	180.5	1.60138	0.65481
181	94.7681	181	1.60076	0.65439
181.5	94.7627	181.5	1.60031	0.65457
182	94.7571	182	1.60002	0.65534
182.5	94.7469	182.5	1.59985	0.65663
183	94.7291	183	1.59979	0.65821
183.5	94.7065	183.5	1.59978	0.65987
184	94.688	184	1.59979	0.66145
184.5	94.6799	184.5	1.59979	0.66281
185	94.6839	185	1.59974	0.66384
185.5	94.6989	185.5	1.59961	0.66453
186	94.7141	186	1.59937	0.66487
186.5	94.7176	186.5	1.59901	0.66485
187	94.7078	187	1.59852	0.66452
187.5	94.689	187.5	1.59788	0.66394
188	94.6647	188	1.5971	0.6632
188.5	94.6382	188.5	1.59619	0.66241
189	94.6119	189	1.59515	0.66156
189.5	94.5862	189.5	1.594	0.6606
190	94.5611	190	1.59274	0.65941
190.5	94.5366	190.5	1.5914	0.65791
191	94.5126	191	1.58998	0.6561
191.5	94.4888	191.5	1.58851	0.65418
192	94.465	192	1.587	0.65236
192.5	94.4428	192.5	1.58546	0.65087
193	94.4256	193	1.58391	0.64983
193.5	94.415	193.5	1.58235	0.64914
194	94.4057	194	1.58078	0.64866
194.5	94.3923	194.5	1.57923	0.64822
195	94.3738	195	1.57775	0.64778
195.5	94.3505	195.5	1.57636	0.64745
196	94.3263	196	1.57506	0.64742
196.5	94.3066	196.5	1.57386	0.64788
197	94.293	197	1.57278	0.64888
197.5	94.2813	197.5	1.57186	0.65027
198	94.2684	198	1.5711	0.65172
198.5	94.256	198.5	1.57052	0.65283
199	94.2466	199	1.5701	0.65327
199.5	94.2404	199.5	1.56984	0.65289
200	94.2372	200	1.56972	0.65178
200.5	94.2366	200.5	1.56972	0.6502
201	94.2388	201	1.56979	0.64852
201.5	94.2448	201.5	1.5699	0.64706
202	94.2575	202	1.57001	0.64603
202.5	94.278	202.5	1.57006	0.64555
203	94.3005	203	1.57	0.64564
203.5	94.3183	203.5	1.5698	0.64621
204	94.3267	204	1.56942	0.64708
204.5	94.3221	204.5	1.56883	0.64806
205	94.3065	205	1.56803	0.64891
205.5	94.2862	205.5	1.567	0.64942
206	94.2663	206	1.56578	0.6495
206.5	94.2482	206.5	1.56439	0.64922
207	94.2321	207	1.56286	0.64882
207.5	94.2155	207.5	1.56124	0.64862
208	94.1953	208	1.55959	0.64893
208.5	94.1712	208.5	1.55796	0.64989
209	94.1442	209	1.55639	0.65144
209.5	94.115	209.5	1.55493	0.65333
210	94.0844	210	1.5536	0.65525
210.5	94.053	210.5	1.55242	0.65691
211	94.0211	211	1.5514	0.65818
211.5	93.9888	211.5	1.5505	0.6591
212	93.9573	212	1.5497	0.65981
212.5	93.9274	212.5	1.54897	0.66041
213	93.8993	213	1.54827	0.66095
213.5	93.8721	213.5	1.54756	0.66132
214	93.8457	214	1.5468	0.6613
214.5	93.8212	214.5	1.54596	0.66064
215	93.7991	215	1.54502	0.65922
215.5	93.7794	215.5	1.54396	0.65709
216	93.7619	216	1.54279	0.65452
216.5	93.7483	216.5	1.54153	0.65183
217	93.7411	217	1.54019	0.64935
217.5	93.7413	217.5	1.5388	0.64732
218	93.7485	218	1.53743	0.64587
218.5	93.7594	218.5	1.53607	0.64489
219	93.7652	219	1.53477	0.64425
219.5	93.7588	219.5	1.53359	0.64379
220	93.7409	220	1.53252	0.6434
220.5	93.714	220.5	1.53159	0.64303
221	93.6806	221	1.53081	0.64271
221.5	93.6434	221.5	1.53018	0.64256
222	93.6064	222	1.52973	0.6427
222.5	93.5752	222.5	1.52943	0.64328
223	93.5538	223	1.52931	0.64431
223.5	93.5413	223.5	1.52935	0.6458
224	93.5363	224	1.52955	0.64767
224.5	93.5354	224.5	1.52992	0.64975
225	93.535	225	1.53042	0.65188
225.5	93.5353	225.5	1.53106	0.65391
226	93.5391	226	1.5318	0.6557
226.5	93.5483	226.5	1.53261	0.65715
227	93.5645	227	1.53344	0.6582
227.5	93.5873	227.5	1.53426	0.6588
228	93.6111	228	1.53503	0.65895
228.5	93.6303	228.5	1.53573	0.65865
229	93.6429	229	1.53633	0.65794
229.5	93.6488	229.5	1.53681	0.6569
230	93.6487	230	1.53717	0.65568
230.5	93.6439	230.5	1.53742	0.65452
231	93.6369	231	1.53756	0.6537
231.5	93.6315	231.5	1.53762	0.65346
232	93.6303	232	1.53761	0.65394
232.5	93.6304	232.5	1.53755	0.65507
233	93.628	233	1.53747	0.65661
233.5	93.6199	233.5	1.53735	0.6582
234	93.6034	234	1.53721	0.65948
234.5	93.581	234.5	1.53702	0.66022
235	93.5602	235	1.53676	0.66038
235.5	93.546	235.5	1.53641	0.66009
236	93.537	236	1.53594	0.65956
236.5	93.5308	236.5	1.53533	0.659
237	93.5222	237	1.53457	0.65852
237.5	93.5059	237.5	1.53365	0.65813
238	93.4833	238	1.53259	0.65781
238.5	93.4592	238.5	1.53143	0.65754
239	93.4363	239	1.53017	0.65732
239.5	93.4142	239.5	1.5289	0.65722
240	93.3922	240	1.52769	0.65733
240.5	93.3692	240.5	1.52661	0.65768
241	93.345	241	1.52573	0.6583
241.5	93.3235	241.5	1.52511	0.65915
242	93.3094	242	1.52482	0.6602
242.5	93.3033	242.5	1.52486	0.66139
243	93.3025	243	1.52527	0.66264
243.5	93.3056	243.5	1.52601	0.6638
244	93.3128	244	1.52704	0.66469
244.5	93.3237	244.5	1.5283	0.66514
245	93.3356	245	1.52975	0.66507
245.5	93.3458	245.5	1.53127	0.66445
246	93.3534	246	1.53278	0.66338
246.5	93.3579	246.5	1.5342	0.66206
247	93.3583	247	1.53543	0.66071
247.5	93.3532	247.5	1.53643	0.65948
248	93.3416	248	1.53719	0.65846
248.5	93.3229	248.5	1.53768	0.65773
249	93.2985	249	1.53789	0.65735
249.5	93.2746	249.5	1.53785	0.65734
250	93.2575	250	1.53762	0.65776
250.5	93.249	250.5	1.53724	0.65864
251	93.2495	251	1.53679	0.65995
251.5	93.2568	251.5	1.53634	0.66162
252	93.2675	252	1.53598	0.66352
252.5	93.2772	252.5	1.53575	0.66553
253	93.2807	253	1.5357	0.66746
253.5	93.2744	253.5	1.53586	0.66916
254	93.2582	254	1.53622	0.67056
254.5	93.2329	254.5	1.53676	0.67164
255	93.2013	255	1.53741	0.67243
255.5	93.1669	255.5	1.53811	0.67301
256	93.1336	256	1.5388	0.6735
256.5	93.1053	256.5	1.53941	0.67395
257	93.0836	257	1.53986	0.67438
257.5	93.0675	257.5	1.5401	0.67481
258	93.0554	258	1.54011	0.67522
258.5	93.0446	258.5	1.53988	0.67561
259	93.0334	259	1.53944	0.67602
259.5	93.0234	259.5	1.5388	0.67657
260	93.0171	260	1.53799	0.67735
260.5	93.0163	260.5	1.53707	0.67839
261	93.0223	261	1.53611	0.67963
261.5	93.0341	261.5	1.53512	0.68096
262	93.0488	262	1.53414	0.6822
262.5	93.063	262.5	1.53321	0.68321
263	93.073	263	1.53233	0.68386
263.5	93.0757	263.5	1.53153	0.6841
264	93.072	264	1.53082	0.68392
264.5	93.0632	264.5	1.53021	0.68332
265	93.0508	265	1.52969	0.68234
265.5	93.036	265.5	1.52929	0.68105
266	93.0199	266	1.52901	0.67959
266.5	93.0032	266.5	1.52885	0.67817
267	92.9869	267	1.52881	0.67707
267.5	92.9726	267.5	1.52887	0.67656
268	92.9615	268	1.52902	0.67689
268.5	92.9543	268.5	1.52923	0.67813
269	92.9511	269	1.52945	0.68017
269.5	92.9503	269.5	1.52965	0.68273
270	92.9495	270	1.52977	0.68544
270.5	92.947	270.5	1.52979	0.68797
271	92.9417	271	1.52965	0.69006
271.5	92.9329	271.5	1.52935	0.69156
272	92.9206	272	1.52888	0.69255
272.5	92.9051	272.5	1.52823	0.6932
273	92.8875	273	1.52744	0.69367
273.5	92.8686	273.5	1.52653	0.69409
274	92.8487	274	1.52557	0.69454
274.5	92.8279	274.5	1.52462	0.69501
275	92.8086	275	1.52375	0.69544
275.5	92.7933	275.5	1.52303	0.69582
276	92.7829	276	1.5225	0.69614
276.5	92.7773	276.5	1.5222	0.69645
277	92.7753	277	1.52216	0.6968
277.5	92.775	277.5	1.52237	0.6972
278	92.7749	278	1.52281	0.69761
278.5	92.7749	278.5	1.52344	0.69793
279	92.7748	279	1.52422	0.69805
279.5	92.7749	279.5	1.52506	0.69791
280	92.7749	280	1.52591	0.69755
280.5	92.7749	280.5	1.52671	0.69707
281	92.7748	281	1.52739	0.69664
281.5	92.7748	281.5	1.52793	0.69638
282	92.7749	282	1.5283	0.69637
282.5	92.7749	282.5	1.52849	0.69664
283	92.775	283	1.52849	0.6972
283.5	92.7755	283.5	1.52833	0.69806
284	92.7787	284	1.528	0.6992
284.5	92.786	284.5	1.52752	0.7006
285	92.7967	285	1.52692	0.7022
285.5	92.809	285.5	1.5262	0.70385
286	92.8204	286	1.5254	0.70538
286.5	92.8281	286.5	1.52455	0.7066
287	92.8312	287	1.52365	0.70739
287.5	92.8299	287.5	1.52274	0.70762
288	92.8246	288	1.52186	0.70724
288.5	92.8154	288.5	1.52103	0.70628
289	92.8031	289	1.5203	0.70483
289.5	92.791	289.5	1.51967	0.70306
290	92.7822	290	1.51917	0.70117
290.5	92.777	290.5	1.51879	0.6994
291	92.775	291	1.51853	0.698
291.5	92.7745	291.5	1.51836	0.69721
292	92.7739	292	1.51828	0.69715
292.5	92.7714	292.5	1.51825	0.69781
293	92.7658	293	1.51827	0.69906
293.5	92.7568	293.5	1.51831	0.70062
294	92.7456	294	1.51837	0.70224
294.5	92.7339	294.5	1.51844	0.7037
295	92.7245	295	1.51854	0.7049
295.5	92.7197	295.5	1.51867	0.70588
296	92.7193	296	1.51883	0.70676
296.5	92.722	296.5	1.51904	0.70774
297	92.7257	297	1.51928	0.70894
297.5	92.7274	297.5	1.51956	0.71036
298	92.7259	298	1.51988	0.7119
298.5	92.7217	298.5	1.52024	0.71341
299	92.715	299	1.52067	0.71465
299.5	92.7055	299.5	1.52117	0.71536
300	92.6934	300	1.52177	0.71541
300.5	92.6795	300.5	1.52248	0.71477
301	92.6642	301	1.52331	0.71358
301.5	92.6461	301.5	1.52426	0.71204
302	92.6235	302	1.52531	0.71042
302.5	92.5986	302.5	1.52645	0.70899
303	92.5752	303	1.52762	0.70797
303.5	92.5566	303.5	1.52878	0.70752
304	92.5454	304	1.52987	0.70774
304.5	92.5415	304.5	1.53084	0.70868
305	92.541	305	1.53163	0.71035
305.5	92.5407	305.5	1.53221	0.71266
306	92.5394	306	1.53257	0.71539
306.5	92.5356	306.5	1.53269	0.7183
307	92.5262	307	1.5326	0.72111
307.5	92.5084	307.5	1.53231	0.72363
308	92.4848	308	1.53185	0.72572
308.5	92.461	308.5	1.53126	0.72736
309	92.4412	309	1.53057	0.72857
309.5	92.4292	309.5	1.52984	0.7294
310	92.4245	310	1.5291	0.72989
310.5	92.4216	310.5	1.52838	0.73012
311	92.4162	311	1.52771	0.73019
311.5	92.4073	311.5	1.52713	0.73028
312	92.395	312	1.52667	0.73059
312.5	92.3826	312.5	1.52635	0.73128
313	92.3733	313	1.5262	0.73236
313.5	92.3677	313.5	1.52622	0.73369
314	92.3655	314	1.52639	0.73499
314.5	92.3654	314.5	1.5267	0.73598
315	92.3657	315	1.52713	0.73642
315.5	92.3656	315.5	1.52762	0.73619
316	92.3655	316	1.52815	0.73536
316.5	92.3655	316.5	1.52868	0.73413
317	92.3655	317	1.52916	0.73277
317.5	92.3655	317.5	1.52957	0.73157
318	92.3654	318	1.52987	0.73074
318.5	92.3651	318.5	1.53005	0.73037
319	92.3633	319	1.53008	0.73045
319.5	92.3582	319.5	1.52996	0.73089
320	92.3458	320	1.5297	0.73155
320.5	92.322	320.5	1.5293	0.73231
321	92.2891	321	1.52879	0.73307
321.5	92.2537	321.5	1.52819	0.73383
322	92.2225	322	1.5275	0.73459
322.5	92.2015	322.5	1.52678	0.73538
323	92.1907	323	1.52602	0.73618
323.5	92.1804	323.5	1.52526	0.73692
324	92.1624	324	1.52449	0.73753
324.5	92.1349	324.5	1.52372	0.73795
325	92.0985	325	1.52292	0.73816
325.5	92.0595	325.5	1.52205	0.73821
326	92.0253	326	1.52111	0.7382
326.5	91.9978	326.5	1.52006	0.73822
327	91.9767	327	1.51892	0.73835
327.5	91.9622	327.5	1.51767	0.73867
328	91.9545	328	1.51633	0.73927
328.5	91.9526	328.5	1.51494	0.74025
329	91.9534	329	1.51354	0.74167
329.5	91.9541	329.5	1.51217	0.74354
330	91.9528	330	1.51088	0.74569
330.5	91.9476	330.5	1.50971	0.7478
331	91.9374	331	1.50868	0.74944
331.5	91.9214	331.5	1.5078	0.75024
332	91.9015	332	1.50704	0.75001
332.5	91.8804	332.5	1.50638	0.74886
333	91.8617	333	1.5058	0.74713
333.5	91.8491	333.5	1.50526	0.7453
334	91.8426	334	1.50474	0.74387
334.5	91.8399	334.5	1.50425	0.74312
335	91.8392	335	1.50378	0.74309
335.5	91.8392	335.5	1.50335	0.7435
336	91.8392	336	1.50298	0.744
336.5	91.8392	336.5	1.50268	0.74433
337	91.8392	337	1.50249	0.74438
337.5	91.8392	337.5	1.5024	0.74433
338	91.8392	338	1.50241	0.7444
338.5	91.8392	338.5	1.50252	0.74483
339	91.8392	339	1.5027	0.74562
339.5	91.8392	339.5	1.50289	0.74664
340	91.8392	340	1.50305	0.74762
340.5	91.8392	340.5	1.50312	0.74824
341	91.8392	341	1.50302	0.74834
341.5	91.8392	341.5	1.50272	0.74788
342	91.8392	342	1.50215	0.7469
342.5	91.8392	342.5	1.50131	0.74548
343	91.8392	343	1.50017	0.74376
343.5	91.8391	343.5	1.49875	0.7419
344	91.8387	344	1.49706	0.74011
344.5	91.8373	344.5	1.49516	0.7386
345	91.8333	345	1.49312	0.73758
345.5	91.8252	345.5	1.49093	0.73712
346	91.814	346	1.48864	0.7372
346.5	91.8018	346.5	1.48628	0.73761
347	91.791	347	1.48397	0.73799
347.5	91.7841	347.5	1.48174	0.73798
348	91.7815	348	1.47959	0.73737
348.5	91.7809	348.5	1.47756	0.73611
349	91.7802	349	1.47566	0.73441
349.5	91.7785	349.5	1.47391	0.73255
350	91.7743	350	1.47232	0.7308
350.5	91.7667	350.5	1.47093	0.72935
351	91.7552	351	1.46978	0.72814
351.5	91.7427	351.5	1.46886	0.72703
352	91.7324	352	1.46819	0.72585
352.5	91.7255	352.5	1.46777	0.72464
353	91.7225	353	1.46758	0.72353
353.5	91.7222	353.5	1.46761	0.72271
354	91.7224	354	1.46782	0.72234
354.5	91.7223	354.5	1.46818	0.72241
355	91.7222	355	1.46865	0.72273
355.5	91.7222	355.5	1.46918	0.72305
356	91.7222	356	1.46973	0.72319
356.5	91.7222	356.5	1.47025	0.72309
357	91.7222	357	1.4707	0.7228
357.5	91.7222	357.5	1.47104	0.72248
358	91.7222	358	1.47124	0.72228
358.5	91.7222	358.5	1.47125	0.72226
359	91.7222	359	1.47107	0.72234
359.5	91.7222	359.5	1.47067	0.72237
360	91.7222	360	1.47005	0.72221
360.5	91.7222	360.5	1.4692	0.72182
361	91.7222	361	1.46815	0.72125
361.5	91.7222	361.5	1.46691	0.72062
362	91.7222	362	1.46552	0.71999
362.5	91.7222	362.5	1.46401	0.71936
363	91.7222	363	1.46242	0.71863
363.5	91.7222	363.5	1.4608	0.71779
364	91.7222	364	1.45919	0.71691
364.5	91.7222	364.5	1.45758	0.71616
365	91.7222	365	1.45594	0.71571
365.5	91.7222	365.5	1.4543	0.71567
366	91.722	366	1.45264	0.71595
366.5	91.721	366.5	1.45094	0.71635
367	91.7185	367	1.44923	0.71666
367.5	91.7132	367.5	1.44749	0.71677
368	91.7038	368	1.44575	0.71667
368.5	91.6917	368.5	1.44405	0.71647
369	91.6801	369	1.44245	0.71634
369.5	91.6711	369.5	1.44101	0.71647
370	91.6658	370	1.43977	0.71704
370.5	91.6637	370.5	1.4388	0.71812
371	91.6617	371	1.43814	0.71964
371.5	91.6573	371.5	1.43782	0.72134
372	91.6494	372	1.43783	0.72289
372.5	91.6377	372.5	1.43815	0.72402
373	91.6252	373	1.43875	0.72461
373.5	91.6153	373.5	1.43957	0.72466
374	91.6089	374	1.44053	0.72432
374.5	91.6059	374.5	1.44158	0.72379
375	91.6052	375	1.44266	0.72327
375.5	91.6052	375.5	1.44372	0.72294
376	91.6053	376	1.44471	0.72294
376.5	91.6053	376.5	1.44559	0.72337
377	91.6053	377	1.44635	0.7242
377.5	91.6053	377.5	1.44695	0.72535
378	91.6052	378	1.44741	0.72661
378.5	91.6052	378.5	1.44773	0.72772
379	91.605	379	1.44792	0.72847
379.5	91.6036	379.5	1.44801	0.72871
380	91.5996	380	1.44799	0.72845
380.5	91.5895	380.5	1.44789	0.72784
381	91.571	381	1.44772	0.72711
381.5	91.5472	381.5	1.44747	0.72656
382	91.5228	382	1.44717	0.72648
382.5	91.503	382.5	1.44681	0.72706
383	91.4923	383	1.44639	0.72831
383.5	91.4882	383.5	1.44591	0.73008
384	91.4848	384	1.44535	0.73213
384.5	91.479	384.5	1.4447	0.73403
385	91.4694	385	1.44395	0.7354
385.5	91.4572	385.5	1.44312	0.73595
386	91.4456	386	1.4422	0.73559
386.5	91.4367	386.5	1.44123	0.73453
387	91.4315	387	1.44024	0.73319
387.5	91.4299	387.5	1.43927	0.73204
388	91.4298	388	1.43838	0.73149
388.5	91.4297	388.5	1.43762	0.73168
389	91.4288	389	1.43706	0.73249
389.5	91.4258	389.5	1.43675	0.73358
390	91.4169	390	1.43671	0.73465
390.5	91.3986	390.5	1.43696	0.73553
391	91.3712	391	1.43747	0.73622
391.5	91.3368	391.5	1.4382	0.73681
392	91.3027	392	1.43909	0.73735
392.5	91.2777	392.5	1.44003	0.73776
393	91.2632	393	1.44093	0.73795
393.5	91.2565	393.5	1.44168	0.7378
394	91.2547	394	1.44218	0.73737
394.5	91.2545	394.5	1.44235	0.73681
395	91.2544	395	1.44215	0.73635
395.5	91.2544	395.5	1.44155	0.73614
396	91.2544	396	1.4406	0.73621
396.5	91.2544	396.5	1.43935	0.73642
397	91.2542	397	1.43785	0.73663
397.5	91.2534	397.5	1.43621	0.73671
398	91.251	398	1.43452	0.73663
398.5	91.2453	398.5	1.43287	0.73647
399	91.2349	399	1.43133	0.73636
399.5	91.2196	399.5	1.42996	0.73646
400	91.2004	400	1.4288	0.73688
400.5	91.18	400.5	1.42785	0.73761
401	91.1623	401	1.4271	0.73855
401.5	91.1488	401.5	1.42653	0.73953
402	91.1399	402	1.42611	0.74031
402.5	91.134	402.5	1.4258	0.74075
403	91.1276	403	1.42556	0.74087
403.5	91.1205	403.5	1.42533	0.74085
404	91.1166	404	1.42509	0.74089
404.5	91.1176	404.5	1.42479	0.74104
405	91.1222	405	1.42441	0.74117
405.5	91.1284	405.5	1.42396	0.74092
406	91.1338	406	1.42343	0.73997
406.5	91.1362	406.5	1.42285	0.73823
407	91.1359	407	1.42223	0.73602
407.5	91.1333	407.5	1.42164	0.73398
408	91.1282	408	1.42109	0.73276
408.5	91.1208	408.5	1.42064	0.73284
409	91.1128	409	1.42033	0.73428
409.5	91.1064	409.5	1.42016	0.73678
410	91.1029	410	1.42015	0.73979
410.5	91.1024	410.5	1.42029	0.74264
411	91.1056	411	1.42054	0.7447
411.5	91.1132	411.5	1.42086	0.74553
412	91.1227	412	1.42119	0.74507
412.5	91.1284	412.5	1.42146	0.74361
413	91.1261	413	1.4216	0.74167
413.5	91.1151	413.5	1.42155	0.73985
414	91.0964	414	1.42127	0.73864
414.5	91.074	414.5	1.42071	0.73825
415	91.0523	415	1.41988	0.73868
415.5	91.0352	415.5	1.41876	0.7397
416	91.0257	416	1.4174	0.74092
416.5	91.0218	416.5	1.41586	0.742
417	91.0206	417	1.41417	0.74276
417.5	91.0205	417.5	1.41239	0.74319
418	91.0205	418	1.41055	0.74345
418.5	91.0205	418.5	1.40876	0.74377
419	91.0204	419	1.40707	0.74433
419.5	91.0205	419.5	1.40555	0.74515
420	91.0205	420	1.40423	0.74611
420.5	91.0205	420.5	1.40315	0.74702
421	91.0205	421	1.40235	0.74781
421.5	91.0205	421.5	1.40182	0.74852
422	91.0205	422	1.40157	0.74936
422.5	91.0204	422.5	1.40158	0.75055
423	91.0204	423	1.40182	0.75217
423.5	91.0198	423.5	1.40225	0.75415
424	91.0166	424	1.40282	0.75624
424.5	91.0087	424.5	1.4035	0.75814
425	90.9936	425	1.40427	0.75958
425.5	90.9701	425.5	1.40513	0.7604
426	90.9446	426	1.40607	0.76057
426.5	90.9244	426.5	1.40711	0.7602
427	90.9113	427	1.40826	0.75952
427.5	90.9052	427.5	1.4095	0.75874
428	90.9069	428	1.41083	0.758
428.5	90.9182	428.5	1.41219	0.75728
429	90.9402	429	1.41357	0.75647
429.5	90.9737	429.5	1.41485	0.75544
430	91.0125	430	1.41598	0.75423
430.5	91.0449	430.5	1.41686	0.75304
431	91.0641	431	1.41744	0.7522
431.5	91.0704	431.5	1.41766	0.75199
432	91.0643	432	1.41749	0.75246
432.5	91.047	432.5	1.41693	0.7534
433	91.0218	433	1.41603	0.75445
433.5	90.9965	433.5	1.41485	0.75535
434	90.9773	434	1.41344	0.75598
434.5	90.9647	434.5	1.41187	0.75638
435	90.9565	435	1.41021	0.75673
435.5	90.9463	435.5	1.40853	0.75717
436	90.9281	436	1.40689	0.75784
436.5	90.9042	436.5	1.40526	0.75892
437	90.8799	437	1.40369	0.76056
437.5	90.8601	437.5	1.40222	0.76285
438	90.8492	438	1.40084	0.7658
438.5	90.8453	438.5	1.39959	0.7692
439	90.843	439	1.39849	0.77274
439.5	90.8376	439.5	1.39758	0.77606
440	90.8257	440	1.39686	0.77891
440.5	90.8067	440.5	1.39635	0.78116
441	90.7834	441	1.39603	0.78282
441.5	90.7597	441.5	1.39588	0.78399
442	90.7415	442	1.39584	0.78467
442.5	90.7319	442.5	1.39588	0.78486
443	90.7283	443	1.39591	0.78454
443.5	90.7277	443.5	1.39588	0.78377
444	90.7281	444	1.39572	0.78276
444.5	90.7282	444.5	1.39537	0.78184
445	90.7281	445	1.39483	0.78137
445.5	90.728	445.5	1.39408	0.78165
446	90.7281	446	1.39315	0.78285
446.5	90.7281	446.5	1.3921	0.78496
447	90.7281	447	1.39101	0.78782
447.5	90.7281	447.5	1.38993	0.79126
448	90.7281	448	1.38893	0.79498
448.5	90.7281	448.5	1.38811	0.79856
449	90.7281	449	1.38752	0.80167
449.5	90.7281	449.5	1.38723	0.80416
450	90.7281	450	1.38725	0.80618
450.5	90.7281	450.5	1.38759	0.80824
451	90.7281	451	1.38824	0.81099
451.5	90.7282	451.5	1.38915	0.81494
452	90.729	452	1.39028	0.82035
452.5	90.7326	452.5	1.39153	0.82685
453	90.7401	453	1.39283	0.83373
453.5	90.7511	453.5	1.39409	0.84009
454	90.7641	454	1.39522	0.84511
454.5	90.7754	454.5	1.39616	0.84841
455	90.7822	455	1.39685	0.85019
455.5	90.7853	455.5	1.39727	0.8511
456	90.7864	456	1.39741	0.85202
456.5	90.7866	456.5	1.3973	0.8537
457	90.7865	457	1.39697	0.85657
457.5	90.7866	457.5	1.39648	0.86065
458	90.7866	458	1.39591	0.8656
458.5	90.7866	458.5	1.39532	0.87117
459	90.7866	459	1.39477	0.8772
459.5	90.7866	459.5	1.3943	0.88362
460	90.7866	460	1.39395	0.89046
460.5	90.7866	460.5	1.39374	0.89773
461	90.7866	461	1.39368	0.90535
461.5	90.7866	461.5	1.39376	0.91319
462	90.7866	462	1.39398	0.92101
462.5	90.7866	462.5	1.39434	0.9286
463	90.7866	463	1.39483	0.93586
463.5	90.7866	463.5	1.39543	0.94273
464	90.7866	464	1.39612	0.94919
464.5	90.7866	464.5	1.39687	0.95526
465	90.7866	465	1.39764	0.96091
465.5	90.7866	465.5	1.39836	0.96622
466	90.7866	466	1.39897	0.97142
466.5	90.7866	466.5	1.39941	0.97678
467	90.7866	467	1.39962	0.98251
467.5	90.7866	467.5	1.39957	0.9886
468	90.7866	468	1.39926	0.99491
468.5	90.7865	468.5	1.3987	1.00147
469	90.7859	469	1.39792	1.00804
469.5	90.7837	469.5	1.39701	1.01446
470	90.7766	470	1.396	1.02083
470.5	90.7604	470.5	1.39498	1.02693
471	90.7364	471	1.39401	1.03251
471.5	90.7107	471.5	1.39313	1.0374
472	90.689	472	1.39234	1.04132
472.5	90.6754	472.5	1.39166	1.04407
473	90.6706	473	1.39106	1.04565
473.5	90.67	473.5	1.39055	1.04617
474	90.6697	474	1.39008	1.04586
474.5	90.6696	474.5	1.38964	1.04487
475	90.6695	475	1.3892	1.04317
475.5	90.6703	475.5	1.38875	1.04058
476	90.6729	476	1.38829	1.03699
476.5	90.6791	476.5	1.38782	1.03245
477	90.69	477	1.38734	1.02721
477.5	90.7031	477.5	1.38687	1.02172
478	90.7151	478	1.38641	1.01647
478.5	90.7259	478.5	1.38598	1.01177
479	90.7362	479	1.38558	1.00759
479.5	90.7471	479.5	1.3852	1.00363
480	90.7594	480	1.38485	0.99947
480.5	90.7714	480.5	1.3845	0.99467
481	90.7798	481	1.38414	0.98876
481.5	90.7843	481.5	1.38374	0.98158
482	90.7862	482	1.38325	0.97318
482.5	90.7878	482.5	1.38263	0.96383
483	90.7922	483	1.38188	0.95418
483.5	90.8004	483.5	1.38097	0.94473
484	90.8119	484	1.37992	0.9358
484.5	90.8245	484.5	1.37875	0.92776
485	90.8346	485	1.3775	0.92081
485.5	90.8407	485.5	1.37623	0.9151
486	90.8445	486	1.37504	0.91078
486.5	90.8494	486.5	1.37398	0.90789
487	90.8606	487	1.37314	0.90653
487.5	90.8805	487.5	1.37253	0.90678
488	90.9048	488	1.37215	0.90872
488.5	90.9288	488.5	1.37199	0.91236
489	90.9489	489	1.37202	0.91763
489.5	90.9635	489.5	1.37216	0.92442
490	90.976	490	1.37234	0.93267
490.5	90.9895	490.5	1.37251	0.94222
491	91.0024	491	1.37261	0.95296
491.5	91.0136	491.5	1.37261	0.96489
492	91.0272	492	1.37249	0.97774
492.5	91.0476	492.5	1.37227	0.99126
493	91.0736	493	1.37196	1.00507
493.5	91.1028	493.5	1.37162	1.01847
494	91.1359	494	1.37129	1.0307
494.5	91.1748	494.5	1.37098	1.04139
495	91.2163	495	1.37072	1.05055
495.5	91.255	495.5	1.37049	1.05826
496	91.2856	496	1.37028	1.06502
496.5	91.3038	496.5	1.37005	1.07154
497	91.3111	497	1.36973	1.07841
497.5	91.315	497.5	1.36929	1.08603
498	91.3218	498	1.36868	1.09465
498.5	91.3373	498.5	1.36788	1.10447
499	91.3631	499	1.36689	1.11562
499.5	91.3949	499.5	1.36575	1.12824
500	91.4292	500	1.36448	1.14241
500.5	91.4644	500.5	1.36318	1.15815
501	91.5003	501	1.36191	1.17557
501.5	91.5392	501.5	1.36076	1.19504
502	91.5837	502	1.35983	1.21695
502.5	91.6358	502.5	1.35918	1.24136
503	91.6959	503	1.35888	1.2685
503.5	91.7591	503.5	1.35895	1.29835
504	91.8185	504	1.35942	1.33024
504.5	91.8729	504.5	1.36027	1.36303
505	91.9236	505	1.36147	1.39576
505.5	91.972	505.5	1.36298	1.42757
506	92.0192	506	1.36471	1.45716
506.5	92.0661	506.5	1.36658	1.48392
507	92.1133	507	1.3685	1.50772
507.5	92.1621	507.5	1.3704	1.52851
508	92.2155	508	1.37221	1.54609
508.5	92.275	508.5	1.37387	1.56017
509	92.3384	509	1.37535	1.57037
509.5	92.4031	509.5	1.3766	1.57649
510	92.4664	510	1.37763	1.57882
510.5	92.5259	510.5	1.37844	1.57803
511	92.5804	511	1.37902	1.57485
511.5	92.6288	511.5	1.37935	1.56987
512	92.6703	512	1.37943	1.56333
512.5	92.7038	512.5	1.37921	1.55509
513	92.7328	513	1.3787	1.54476
513.5	92.7622	513.5	1.37789	1.53225
514	92.7907	514	1.37679	1.51759
514.5	92.8124	514.5	1.37541	1.50085
515	92.8255	515	1.37378	1.48224
515.5	92.8317	515.5	1.37196	1.4618
516	92.8334	516	1.37	1.43946
516.5	92.8334	516.5	1.36799	1.41514
517	92.835	517	1.36597	1.38858
517.5	92.8423	517.5	1.36401	1.36
518	92.8574	518	1.36219	1.33031
518.5	92.88	518.5	1.36057	1.30044
519	92.9069	519	1.35917	1.27142
519.5	92.9295	519.5	1.35804	1.24424
520	92.9424	520	1.35718	1.21963
520.5	92.9488	520.5	1.35659	1.19824
521	92.9535	521	1.35626	1.18008
521.5	92.9626	521.5	1.35615	1.16468
522	92.9809	522	1.35624	1.15216
522.5	93.0063	522.5	1.35649	1.14269
523	93.0353	523	1.35685	1.13645
523.5	93.0645	523.5	1.35729	1.13377
524	93.0906	524	1.35777	1.13514
524.5	93.1147	524.5	1.35828	1.14111
525	93.1393	525	1.35883	1.15219
525.5	93.165	525.5	1.3594	1.1686
526	93.192	526	1.36002	1.19022
526.5	93.2202	526.5	1.3607	1.21695
527	93.2493	527	1.36148	1.2488
527.5	93.2783	527.5	1.36236	1.28547
528	93.305	528	1.36336	1.3268
528.5	93.3273	528.5	1.36449	1.37222
529	93.344	529	1.3657	1.4196
529.5	93.3558	529.5	1.36695	1.46647
530	93.3671	530	1.36819	1.50982
530.5	93.3813	530.5	1.36933	1.54629
531	93.3991	531	1.37035	1.57417
531.5	93.4202	531.5	1.37119	1.59178
532	93.4412	532	1.37177	1.5979
532.5	93.4595	532.5	1.37207	1.59301
533	93.4771	533	1.37208	1.57814
533.5	93.4978	533.5	1.37179	1.55475
534	93.5253	534	1.37121	1.52462
534.5	93.5632	534.5	1.37038	1.48971
535	93.6089	535	1.36933	1.45182
535.5	93.6568	535.5	1.3681	1.41273
536	93.7005	536	1.36678	1.37431
536.5	93.7334	536.5	1.36541	1.33798
537	93.7539	537	1.36403	1.30476
537.5	93.7644	537.5	1.36267	1.27544
538	93.7681	538	1.36138	1.25092
538.5	93.7688	538.5	1.36016	1.23142
539	93.7692	539	1.35902	1.21661
539.5	93.7703	539.5	1.35794	1.20595
540	93.7743	540	1.3569	1.19884
540.5	93.7858	540.5	1.35588	1.19468
541	93.8081	541	1.35487	1.193
541.5	93.8414	541.5	1.35388	1.19339
542	93.8841	542	1.35293	1.1956
542.5	93.9303	542.5	1.35205	1.19952
543	93.9746	543	1.35128	1.2052
543.5	94.0149	543.5	1.35067	1.213
544	94.0503	544	1.35025	1.22327
544.5	94.082	544.5	1.35004	1.23639
545	94.1115	545	1.35002	1.25265
545.5	94.1389	545.5	1.35017	1.27147
546	94.1642	546	1.35043	1.29194
546.5	94.1892	546.5	1.35071	1.31323
547	94.2157	547	1.35094	1.33467
547.5	94.2421	547.5	1.35106	1.35495
548	94.2657	548	1.35101	1.37291
548.5	94.2835	548.5	1.3508	1.38804
549	94.2939	549	1.35044	1.39994
549.5	94.3029	549.5	1.35001	1.40825
550	94.3197	550	1.34958	1.41256
550.5	94.3482	550.5	1.34927	1.41245
551	94.3893	551	1.34915	1.40769
551.5	94.4366	551.5	1.34932	1.39852
552	94.4808	552	1.3498	1.38566
552.5	94.5196	552.5	1.35059	1.37026
553	94.5543	553	1.35167	1.35363
553.5	94.5859	553.5	1.35294	1.33721
554	94.6154	554	1.3543	1.32204
554.5	94.6439	554.5	1.35568	1.30863
555	94.6722	555	1.35698	1.29735
555.5	94.7014	555.5	1.35813	1.28841
556	94.7323	556	1.35908	1.28186
556.5	94.763	556.5	1.3598	1.27769
557	94.7894	557	1.3603	1.27565
557.5	94.8128	557.5	1.36059	1.27532
558	94.8373	558	1.36069	1.27601
558.5	94.8649	558.5	1.36065	1.27691
559	94.8955	559	1.36048	1.2772
559.5	94.9285	559.5	1.36022	1.27633
560	94.9632	560	1.3599	1.27409
560.5	95.0004	560.5	1.35952	1.27063
561	95.0419	561	1.35911	1.26636
561.5	95.0879	561.5	1.35868	1.26168
562	95.1368	562	1.35823	1.2569
562.5	95.1876	562.5	1.35779	1.25229
563	95.2399	563	1.35737	1.24788
563.5	95.2934	563.5	1.35699	1.24355
564	95.3471	564	1.35669	1.23905
564.5	95.3996	564.5	1.35647	1.23408
565	95.4495	565	1.35635	1.22841
565.5	95.4957	565.5	1.35633	1.22206
566	95.5379	566	1.35643	1.21547
566.5	95.5759	566.5	1.35662	1.20929
567	95.6102	567	1.35689	1.2042
567.5	95.6406	567.5	1.35722	1.2007
568	95.6664	568	1.35755	1.19898
568.5	95.6878	568.5	1.35787	1.19904
569	95.7063	569	1.35812	1.20084
569.5	95.7236	569.5	1.35828	1.20453
570	95.7405	570	1.35832	1.21042
570.5	95.7575	570.5	1.35824	1.21882
571	95.774	571	1.35803	1.22974
571.5	95.7892	571.5	1.35773	1.24275
572	95.8014	572	1.35737	1.25696
572.5	95.8093	572.5	1.35699	1.27134
573	95.8134	573	1.35662	1.28493
573.5	95.8153	573.5	1.3563	1.29706
574	95.8164	574	1.35605	1.3077
574.5	95.8199	574.5	1.35586	1.31685
575	95.8343	575	1.35574	1.32454
575.5	95.8683	575.5	1.35566	1.33087
576	95.9157	576	1.35559	1.33589
576.5	95.9656	576.5	1.35552	1.33958
577	96.0101	577	1.35543	1.34181
577.5	96.0436	577.5	1.3553	1.34247
578	96.0702	578	1.35513	1.34142
578.5	96.0979	578.5	1.35491	1.33852
579	96.1255	579	1.35465	1.33372
579.5	96.1465	579.5	1.35435	1.32713
580	96.1605	580	1.35401	1.31925
580.5	96.1717	580.5	1.35363	1.31095
581	96.1856	581	1.3532	1.30341
581.5	96.2075	581.5	1.35271	1.29804
582	96.2356	582	1.35215	1.29631
582.5	96.2595	582.5	1.35151	1.29963
583	96.2743	583	1.35084	1.3092
583.5	96.2825	583.5	1.35016	1.3261
584	96.2886	584	1.34951	1.35132
584.5	96.3004	584.5	1.34896	1.38555
585	96.3221	585	1.34856	1.42888
585.5	96.3516	585.5	1.34837	1.48091
586	96.3856	586	1.34843	1.53956
586.5	96.4212	586.5	1.34875	1.60155
587	96.4559	587	1.34932	1.66428
587.5	96.4893	587.5	1.35012	1.72445
588	96.5213	588	1.3511	1.77836
588.5	96.5521	588.5	1.35217	1.82296
589	96.5821	589	1.35327	1.85711
589.5	96.6109	589.5	1.35431	1.88062
590	96.6382	590	1.35524	1.89382
590.5	96.6668	590.5	1.35601	1.89745
591	96.6999	591	1.3566	1.89267
591.5	96.7362	591.5	1.35703	1.88097
592	96.7721	592	1.35731	1.86408
592.5	96.8074	592.5	1.35751	1.84383
593	96.8441	593	1.35767	1.82205
593.5	96.8838	593.5	1.35787	1.8006
594	96.9272	594	1.35814	1.78139
594.5	96.9733	594.5	1.35855	1.76647
595	97.0199	595	1.3591	1.75783
595.5	97.0679	595.5	1.3598	1.75694
596	97.1224	596	1.36064	1.7644
596.5	97.1853	596.5	1.36156	1.77975
597	97.2543	597	1.36256	1.80228
597.5	97.3253	597.5	1.36361	1.83078
598	97.3924	598	1.36467	1.86356
598.5	97.4528	598.5	1.3657	1.89969
599	97.5102	599	1.36672	1.93915
599.5	97.5673	599.5	1.36772	1.9828
600	97.6239	600	1.36872	2.03218
600.5	97.6786	600.5	1.36973	2.08891
601	97.7277	601	1.37079	2.15454
601.5	97.7693	601.5	1.37189	2.2297
602	97.8063	602	1.37304	2.31318
602.5	97.8413	602.5	1.37422	2.40306
603	97.8748	603	1.37539	2.4968
603.5	97.9088	603.5	1.37653	2.59186
604	97.9518	604	1.37762	2.68619
604.5	98.0109	604.5	1.37863	2.7775
605	98.0833	605	1.37957	2.86562
605.5	98.1634	605.5	1.38045	2.95196
606	98.2417	606	1.38131	3.03738
606.5	98.3106	606.5	1.38218	3.12315
607	98.3731	607	1.38311	3.21036
607.5	98.4348	607.5	1.38412	3.2994
608	98.4981	608	1.38528	3.38989
608.5	98.5636	608.5	1.38659	3.48166
609	98.6291	609	1.38811	3.57547
609.5	98.6917	609.5	1.38987	3.67304
610	98.7512	610	1.39189	3.77494
610.5	98.8088	610.5	1.39418	3.88341
611	98.8665	611	1.39677	4.00095
611.5	98.9268	611.5	1.39965	4.12822
612	98.9934	612	1.40282	4.26791
612.5	99.0704	612.5	1.40632	4.422
613	99.1583	613	1.4101	4.59036
613.5	99.2546	613.5	1.41415	4.77107
614	99.3538	614	1.4184	4.96048
614.5	99.4481	614.5	1.42278	5.15278
615	99.5343	615	1.42719	5.3404
615.5	99.6133	615.5	1.43154	5.51601
616	99.6853	616	1.4357	5.67369
616.5	99.7495	616.5	1.43957	5.80983
617	99.8048	617	1.44304	5.92386
617.5	99.8507	617.5	1.44602	6.01707
618	99.8879	618	1.44846	6.09131
618.5	99.9196	618.5	1.45032	6.14829
619	99.9483	619	1.45161	6.18923
619.5	99.9754	619.5	1.45234	6.21377
620	100.003	620	1.45258	6.22111
620.5	100.036	620.5	1.45239	6.21106
621	100.077	621	1.45188	6.18392
621.5	100.127	621.5	1.45114	6.14081
622	100.186	622	1.45022	6.08329
622.5	100.246	622.5	1.44916	6.01329
623	100.3	623	1.44797	5.93356
623.5	100.34	623.5	1.44664	5.84677
624	100.363	624	1.44512	5.75494
624.5	100.374	624.5	1.44338	5.65949
625	100.377	625	1.44139	5.56207
625.5	100.377	625.5	1.43916	5.46189
626	100.377	626	1.43665	5.35628
626.5	100.377	626.5	1.43388	5.24282
627	100.376	627	1.43095	5.12187
627.5	100.373	627.5	1.42793	4.99372
628	100.364	628	1.42489	4.85917
628.5	100.349	628.5	1.42187	4.72002
629	100.329	629	1.41891	4.57736
629.5	100.316	629.5	1.41602	4.43316
630	100.32	630	1.41317	4.28821
630.5	100.335	630.5	1.41031	4.14191
631	100.352	631	1.4074	3.99467
631.5	100.36	631.5	1.40438	3.84689
632	100.35	632	1.40123	3.69852
632.5	100.327	632.5	1.39796	3.5504
633	100.299	633	1.39461	3.40488
633.5	100.275	633.5	1.39117	3.25942
634	100.262	634	1.38767	3.11402
634.5	100.249	634.5	1.38419	2.97049
635	100.23	635	1.38077	2.82894
635.5	100.204	635.5	1.37747	2.6923
636	100.176	636	1.37431	2.56115
636.5	100.155	636.5	1.37128	2.43554
637	100.144	637	1.36839	2.31711
637.5	100.132	637.5	1.36563	2.2061
638	100.113	638	1.36303	2.10261
638.5	100.086	638.5	1.36058	2.0057
639	100.059	639	1.3583	1.91367
639.5	100.04	639.5	1.35623	1.82692
640	100.036	640	1.35441	1.74497
640.5	100.045	640.5	1.35286	1.66786
641	100.062	641	1.3516	1.59594
641.5	100.082	641.5	1.35061	1.52748
642	100.098	642	1.3499	1.46291
642.5	100.105	642.5	1.34946	1.40257
643	100.101	643	1.34923	1.34573
643.5	100.089	643.5	1.34919	1.29163
644	100.074	644	1.34929	1.24013
644.5	100.057	644.5	1.34946	1.1916
645	100.043	645	1.34966	1.14624
645.5	100.037	645.5	1.34982	1.10355
646	100.04	646	1.34991	1.0634
646.5	100.051	646.5	1.34988	1.02545
647	100.064	647	1.34969	0.98926
647.5	100.069	647.5	1.3493	0.95463
648	100.066	648	1.34869	0.92168
648.5	100.059	648.5	1.34785	0.89075
649	100.051	649	1.34676	0.8619
649.5	100.046	649.5	1.34544	0.83481
650	100.044	650	1.34395	0.80981
650.5	100.039	650.5	1.34233	0.78638
651	100.031	651	1.34065	0.76403
651.5	100.022	651.5	1.33897	0.74294
652	100.012	652	1.33738	0.72346
652.5	100.003	652.5	1.33593	0.70614
653	99.9945	653	1.33467	0.69126
653.5	99.9862	653.5	1.33362	0.67876
654	99.9774	654	1.33279	0.66863
654.5	99.9665	654.5	1.33218	0.66028
655	99.9513	655	1.33173	0.65317
655.5	99.9289	655.5	1.33141	0.64723
656	99.9	656	1.33115	0.64222
656.5	99.8681	656.5	1.33092	0.63812
657	99.838	657	1.33067	0.63494
657.5	99.816	657.5	1.33041	0.63264
658	99.8048	658	1.33013	0.63113
658.5	99.8041	658.5	1.32985	0.63033
659	99.8076	659	1.32959	0.63014
659.5	99.8046	659.5	1.32937	0.63039
660	99.7895	660	1.32921	0.63082
660.5	99.7623	660.5	1.32913	0.63117
661	99.7277	661	1.32913	0.6312
661.5	99.695	661.5	1.3292	0.63077
662	99.6669	662	1.32931	0.62987
662.5	99.6395	662.5	1.32944	0.62867
663	99.6099	663	1.32956	0.62743
663.5	99.5771	663.5	1.32966	0.62647
664	99.5444	664	1.32969	0.62603
664.5	99.5199	664.5	1.32965	0.62621
665	99.5068	665	1.32951	0.62699
665.5	99.5013	665.5	1.32926	0.62831
666	99.4999	666	1.32889	0.63011
666.5	99.5001	666.5	1.32839	0.63232
667	99.5001	667	1.32774	0.6348
667.5	99.5	667.5	1.32696	0.63727
668	99.4999	668	1.32603	0.63942
668.5	99.4998	668.5	1.32494	0.64085
669	99.4984	669	1.32373	0.64118
669.5	99.4923	669.5	1.3224	0.64024
670	99.4793	670	1.32098	0.63806
670.5	99.4601	670.5	1.31949	0.63495
671	99.4394	671	1.31795	0.63141
671.5	99.4295	671.5	1.31642	0.62806
672	99.4369	672	1.31489	0.62544
672.5	99.4539	672.5	1.3134	0.62397
673	99.472	673	1.31201	0.62381
673.5	99.484	673.5	1.31076	0.6247
674	99.4846	674	1.30968	0.62607
674.5	99.4723	674.5	1.30878	0.62722
675	99.4487	675	1.30808	0.62757
675.5	99.4223	675.5	1.30757	0.62688
676	99.4008	676	1.30724	0.62533
676.5	99.3871	676.5	1.30705	0.62343
677	99.3808	677	1.30695	0.62172
677.5	99.3747	677.5	1.30691	0.62054
678	99.3616	678	1.30687	0.61999
678.5	99.3404	678.5	1.30682	0.61995
679	99.3121	679	1.30675	0.62025
679.5	99.2806	679.5	1.30667	0.62072
680	99.2497	680	1.30662	0.6212
680.5	99.2195	680.5	1.30663	0.62157
681	99.1903	681	1.30674	0.62175
681.5	99.1673	681.5	1.307	0.62183
682	99.1548	682	1.30744	0.62205
682.5	99.1497	682.5	1.30805	0.62274
683	99.1466	683	1.30886	0.62406
683.5	99.1406	683.5	1.30982	0.62585
684	99.1276	684	1.3109	0.62767
684.5	99.1072	684.5	1.31207	0.62906
685	99.0814	685	1.31328	0.62963
685.5	99.0568	685.5	1.31448	0.62937
686	99.041	686	1.31564	0.6285
686.5	99.0339	686.5	1.31671	0.62733
687	99.033	687	1.31768	0.62614
687.5	99.0373	687.5	1.31851	0.62514
688	99.0462	688	1.3192	0.62445
688.5	99.0595	688.5	1.31971	0.62414
689	99.0768	689	1.32005	0.62423
689.5	99.0962	689.5	1.32022	0.62467
690	99.1155	690	1.32025	0.62535
690.5	99.1342	690.5	1.32016	0.62609
691	99.1523	691	1.32001	0.62663
691.5	99.1687	691.5	1.31983	0.62681
692	99.181	692	1.31968	0.62663
692.5	99.1857	692.5	1.31961	0.62628
693	99.1782	693	1.31965	0.62609
693.5	99.1601	693.5	1.31984	0.6263
694	99.1369	694	1.32017	0.62697
694.5	99.1162	694.5	1.32063	0.62795
695	99.1072	695	1.32118	0.62893
695.5	99.1112	695.5	1.32176	0.62963
696	99.1234	696	1.32231	0.62986
696.5	99.1398	696.5	1.32274	0.62961
697	99.157	697	1.32299	0.62898
697.5	99.1737	697.5	1.323	0.62813
698	99.1908	698	1.32272	0.62727
698.5	99.2103	698.5	1.32214	0.62662
699	99.2349	699	1.32126	0.62634
699.5	99.2664	699.5	1.32011	0.62651
700	99.3048	700	1.31873	0.62707
700.5	99.3452	700.5	1.31718	0.62777
701	99.3769	701	1.31555	0.62828
701.5	99.3923	701.5	1.31392	0.62831
702	99.3882	702	1.31239	0.6277
702.5	99.3669	702.5	1.31105	0.62652
703	99.3381	703	1.30996	0.62489
703.5	99.3093	703.5	1.30919	0.62306
704	99.284	704	1.30878	0.62126
704.5	99.2637	704.5	1.30872	0.61977
705	99.2472	705	1.30902	0.61897
705.5	99.2361	705.5	1.30964	0.61924
706	99.2365	706	1.31053	0.62079
706.5	99.2503	706.5	1.31164	0.62348
707	99.2718	707	1.31289	0.62674
707.5	99.2943	707.5	1.31419	0.62977
708	99.3114	708	1.31547	0.63193
708.5	99.32	708.5	1.31667	0.63299
709	99.3234	709	1.31775	0.63317
709.5	99.3244	709.5	1.31866	0.63302
710	99.3246	710	1.31941	0.6331
710.5	99.3246	710.5	1.32	0.63385
711	99.3246	711	1.32043	0.63531
711.5	99.3246	711.5	1.32074	0.63732
712	99.3246	712	1.32096	0.63954
712.5	99.3246	712.5	1.32114	0.64154
713	99.3246	713	1.3213	0.64304
713.5	99.3245	713.5	1.32147	0.64396
714	99.3246	714	1.32167	0.64438
714.5	99.3245	714.5	1.32189	0.64449
715	99.3227	715	1.32214	0.64447
715.5	99.3189	715.5	1.3224	0.64438
716	99.3152	716	1.32265	0.64423
716.5	99.3146	716.5	1.32289	0.64397
717	99.3212	717	1.3231	0.64353
717.5	99.3361	717.5	1.32328	0.64293
718	99.3536	718	1.32345	0.64225
718.5	99.3681	718.5	1.32363	0.64169
719	99.3757	719	1.32386	0.64144
719.5	99.3744	719.5	1.32417	0.64158
720	99.3644	720	1.32457	0.64198
720.5	99.3467	720.5	1.32508	0.64225
721	99.3223	721	1.3257	0.64195
721.5	99.2939	721.5	1.32638	0.64082
722	99.2661	722	1.32707	0.63904
722.5	99.2419	722.5	1.3277	0.63716
723	99.2219	723	1.32816	0.63579
723.5	99.2064	723.5	1.32838	0.63522
724	99.196	724	1.32829	0.63532
724.5	99.1908	724.5	1.32784	0.63563
725	99.1901	725	1.327	0.63562
725.5	99.191	725.5	1.32582	0.63498
726	99.1882	726	1.32435	0.6338
726.5	99.1799	726.5	1.32268	0.6325
727	99.1689	727	1.32092	0.63168
727.5	99.1584	727.5	1.31917	0.63177
728	99.1517	728	1.31755	0.63289
728.5	99.1493	728.5	1.31618	0.6348
729	99.1486	729	1.31511	0.63706
729.5	99.1472	729.5	1.31437	0.63926
730	99.1435	730	1.31396	0.64109
730.5	99.1372	730.5	1.31383	0.64239
731	99.1298	731	1.31392	0.64312
731.5	99.1222	731.5	1.31415	0.64325
732	99.115	732	1.31444	0.64276
732.5	99.1083	732.5	1.31474	0.6417
733	99.1021	733	1.31497	0.64018
733.5	99.0965	733.5	1.31509	0.63844
734	99.0922	734	1.31509	0.63675
734.5	99.0883	734.5	1.31493	0.63533
735	99.0822	735	1.31461	0.63436
735.5	99.0726	735.5	1.31412	0.63386
736	99.0606	736	1.31347	0.63379
736.5	99.0483	736.5	1.31266	0.63416
737	99.0389	737	1.3117	0.635
737.5	99.0339	737.5	1.31064	0.63634
738	99.032	738	1.30954	0.63813
738.5	99.0319	738.5	1.30849	0.64016
739	99.0322	739	1.30758	0.6421
739.5	99.0322	739.5	1.3069	0.64356
740	99.0321	740	1.30652	0.64431
740.5	99.0321	740.5	1.3065	0.64435
741	99.0322	741	1.30684	0.64396
741.5	99.0322	741.5	1.3075	0.6435
742	99.0321	742	1.30841	0.64328
742.5	99.0321	742.5	1.30947	0.64339
743	99.0323	743	1.31059	0.6437
743.5	99.0324	743.5	1.31165	0.64393
744	99.0318	744	1.31256	0.64382
744.5	99.0312	744.5	1.31327	0.64334
745	99.0335	745	1.31374	0.64265
745.5	99.0416	745.5	1.31402	0.64202
746	99.0579	746	1.31413	0.64173
746.5	99.0798	746.5	1.31414	0.64189
747	99.1	747	1.3141	0.64246
747.5	99.1127	747.5	1.3141	0.64325
748	99.1139	748	1.31417	0.64396
748.5	99.1051	748.5	1.31436	0.6443
749	99.0914	749	1.3147	0.64395
749.5	99.077	749.5	1.31518	0.6427
750	99.0654	750	1.31576	0.6406
750.5	99.0619	750.5	1.3164	0.63805
751	99.0717	751	1.31703	0.63574
751.5	99.0917	751.5	1.31759	0.63445
752	99.1154	752	1.31799	0.6347
752.5	99.1351	752.5	1.3182	0.63654
753	99.1444	753	1.31817	0.63948
753.5	99.1454	753.5	1.3179	0.64272
754	99.1428	754	1.31742	0.64537
754.5	99.1396	754.5	1.31679	0.64671
755	99.1385	755	1.31606	0.64656
755.5	99.1408	755.5	1.31532	0.64522
756	99.1472	756	1.31467	0.64326
756.5	99.1574	756.5	1.31419	0.64134
757	99.1707	757	1.31394	0.6399
757.5	99.1849	757.5	1.31396	0.63907
758	99.1988	758	1.31426	0.63875
758.5	99.2124	758.5	1.31485	0.6387
759	99.2261	759	1.31567	0.63878
759.5	99.2403	759.5	1.31665	0.63903
760	99.2551	760	1.31772	0.63971
760.5	99.2696	760.5	1.31884	0.64108
761	99.2833	761	1.31995	0.64321
761.5	99.2959	761.5	1.321	0.64583
762	99.3031	762	1.32199	0.6485
762.5	99.2951	762.5	1.32293	0.6507
763	99.2716	763	1.32384	0.652
763.5	99.245	763.5	1.32474	0.65218
764	99.2237	764	1.32567	0.6512
764.5	99.2104	764.5	1.32661	0.64924
765	99.2014	765	1.32758	0.64662
765.5	99.1855	765.5	1.32853	0.64382
766	99.1606	766	1.32942	0.6413
766.5	99.1335	766.5	1.3302	0.63949
767	99.1101	767	1.33084	0.63865
767.5	99.0945	767.5	1.33129	0.63882
768	99.0829	768	1.33155	0.63981
768.5	99.0648	768.5	1.33162	0.64126
769	99.0388	769	1.33156	0.64281
769.5	99.0121	769.5	1.33142	0.64423
770	98.9906	770	1.33126	0.64547
770.5	98.9783	770.5	1.33114	0.6466
771	98.9742	771	1.3311	0.64769
771.5	98.9733	771.5	1.33117	0.64872
772	98.9712	772	1.33135	0.64956
772.5	98.9646	772.5	1.3316	0.65002
773	98.9538	773	1.33191	0.64994
773.5	98.9419	773.5	1.33224	0.6493
774	98.9329	774	1.33255	0.64818
774.5	98.9312	774.5	1.33283	0.64683
775	98.9329	775	1.33306	0.64561
775.5	98.9267	775.5	1.33323	0.64486
776	98.9123	776	1.33335	0.64488
776.5	98.9005	776.5	1.33342	0.64574
777	98.8957	777	1.33343	0.64732
777.5	98.8947	777.5	1.33339	0.64929
778	98.8934	778	1.33327	0.65123
778.5	98.8864	778.5	1.33307	0.65277
779	98.8742	779	1.33279	0.65373
779.5	98.8639	779.5	1.33241	0.65417
780	98.8589	780	1.33194	0.65436
780.5	98.8571	780.5	1.33139	0.65455
781	98.8567	781	1.3308	0.65495
781.5	98.8575	781.5	1.33018	0.65558
782	98.8583	782	1.32955	0.65642
782.5	98.857	782.5	1.32893	0.65735
783	98.8517	783	1.32836	0.65823
783.5	98.841	783.5	1.32786	0.65887
784	98.827	784	1.32748	0.6591
784.5	98.8185	784.5	1.32724	0.65875
785	98.8182	785	1.32718	0.65775
785.5	98.8159	785.5	1.32735	0.65617
786	98.8046	786	1.32774	0.65421
786.5	98.7874	786.5	1.32838	0.65217
787	98.7701	787	1.32922	0.65037
787.5	98.7625	787.5	1.33023	0.64909
788	98.7695	788	1.33131	0.64853
788.5	98.7819	788.5	1.33238	0.64874
789	98.7917	789	1.33331	0.64963
789.5	98.7997	789.5	1.33402	0.651
790	98.8079	790	1.33441	0.65261
790.5	98.8184	790.5	1.33443	0.65427
791	98.8318	791	1.33409	0.65585
791.5	98.8441	791.5	1.3334	0.65729
792	98.8517	792	1.33242	0.65856
792.5	98.8554	792.5	1.33125	0.65959
793	98.8566	793	1.32999	0.66026
793.5	98.8566	793.5	1.32872	0.66051
794	98.856	794	1.3275	0.66035
794.5	98.854	794.5	1.32638	0.65986
795	98.8494	795	1.32535	0.65917
795.5	98.8409	795.5	1.32441	0.65848
796	98.8285	796	1.32354	0.65796
796.5	98.8155	796.5	1.32269	0.65774
797	98.8057	797	1.32181	0.65788
797.5	98.8	797.5	1.32088	0.65834
798	98.7981	798	1.31987	0.65898
798.5	98.7983	798.5	1.31881	0.65965
799	98.7984	799	1.31771	0.66019
799.5	98.7982	799.5	1.31664	0.66053
800	98.798	800	1.31565	0.66063
800.5	98.7969	800.5	1.31481	0.66048
801	98.7936	801	1.31418	0.66006
801.5	98.7859	801.5	1.31378	0.65933
802	98.7712	802	1.31365	0.65827
802.5	98.749	802.5	1.31379	0.65691
803	98.7199	803	1.31417	0.65539
803.5	98.6876	803.5	1.31477	0.65396
804	98.6568	804	1.31555	0.65288
804.5	98.6302	804.5	1.31648	0.65235
805	98.6092	805	1.31752	0.65238
805.5	98.5955	805.5	1.31862	0.65279
806	98.5905	806	1.31974	0.65333
806.5	98.5941	806.5	1.32087	0.65374
807	98.6053	807	1.32198	0.65385
807.5	98.6219	807.5	1.32305	0.65363
808	98.6413	808	1.32405	0.6532
808.5	98.6622	808.5	1.32499	0.65277
809	98.6849	809	1.32585	0.65253
809.5	98.7066	809.5	1.32663	0.65255
810	98.723	810	1.32737	0.65273
810.5	98.7329	810.5	1.32806	0.65293
811	98.7377	811	1.32874	0.65309
811.5	98.7393	811.5	1.32941	0.65328
812	98.7394	812	1.3301	0.65372
812.5	98.7385	812.5	1.33082	0.65463
813	98.7355	813	1.33156	0.65618
813.5	98.7309	813.5	1.33231	0.65838
814	98.7264	814	1.33302	0.66107
814.5	98.7232	814.5	1.33364	0.66389
815	98.7215	815	1.33415	0.66654
815.5	98.7198	815.5	1.3345	0.66872
816	98.7143	816	1.33466	0.67022
816.5	98.7047	816.5	1.33463	0.67095
817	98.6945	817	1.3344	0.67092
817.5	98.6867	817.5	1.33402	0.67018
818	98.6823	818	1.33354	0.66881
818.5	98.6812	818.5	1.33304	0.66688
819	98.6813	819	1.3326	0.66449
819.5	98.6813	819.5	1.33229	0.66186
820	98.6813	820	1.33217	0.65936
820.5	98.6814	820.5	1.33228	0.65742
821	98.6814	821	1.33261	0.65646
821.5	98.6824	821.5	1.33314	0.65673
822	98.6895	822	1.33381	0.65814
822.5	98.7058	822.5	1.33451	0.66023
823	98.7288	823	1.33516	0.66248
823.5	98.7541	823.5	1.3357	0.66452
824	98.7755	824	1.33605	0.66617
824.5	98.7886	824.5	1.33617	0.6674
825	98.795	825	1.33602	0.66829
825.5	98.7978	825.5	1.33561	0.66888
826	98.7983	826	1.33494	0.66918
826.5	98.7977	826.5	1.33406	0.66919
827	98.8	827	1.33303	0.66905
827.5	98.8093	827.5	1.33189	0.66897
828	98.8262	828	1.33068	0.66924
828.5	98.8492	828.5	1.32944	0.67004
829	98.87	829	1.32821	0.67139
829.5	98.8792	829.5	1.32705	0.673
830	98.8775	830	1.32601	0.67442
830.5	98.8698	830.5	1.32511	0.67523
831	98.8586	831	1.32439	0.67524
831.5	98.8449	831.5	1.32387	0.67455
832	98.8263	832	1.32358	0.67345
832.5	98.7994	832.5	1.32352	0.67238
833	98.7694	833	1.32368	0.67173
833.5	98.7463	833.5	1.32404	0.67172
834	98.7372	834	1.32455	0.67238
834.5	98.7463	834.5	1.32517	0.67355
835	98.7661	835	1.32585	0.67489
835.5	98.783	835.5	1.32654	0.67605
836	98.7926	836	1.32719	0.67661
836.5	98.7969	836.5	1.32775	0.67628
837	98.798	837	1.32817	0.67497
837.5	98.7982	837.5	1.32842	0.6729
838	98.7982	838	1.32849	0.67054
838.5	98.7983	838.5	1.32838	0.66841
839	98.7983	839	1.32811	0.6669
839.5	98.7982	839.5	1.32772	0.66629
840	98.7982	840	1.32725	0.66652
840.5	98.7987	840.5	1.32677	0.66732
841	98.8003	841	1.32634	0.66834
841.5	98.8038	841.5	1.32601	0.66926
842	98.8077	842	1.32583	0.66985
842.5	98.8088	842.5	1.32581	0.67005
843	98.8069	843	1.32598	0.66991
843.5	98.8036	843.5	1.3263	0.66959
844	98.8004	844	1.32677	0.66929
844.5	98.7986	844.5	1.32734	0.66921
845	98.7982	845	1.32797	0.66955
845.5	98.7982	845.5	1.32863	0.6704
846	98.7982	846	1.32926	0.67172
846.5	98.7983	846.5	1.32982	0.67325
847	98.7983	847	1.33027	0.67464
847.5	98.7982	847.5	1.33058	0.6755
848	98.798	848	1.33074	0.67567
848.5	98.7975	848.5	1.33074	0.67526
849	98.794	849	1.3306	0.67464
849.5	98.7826	849.5	1.33034	0.67425
850	98.7623	850	1.33	0.67446
850.5	98.7364	850.5	1.32964	0.6754
851	98.7104	851	1.32928	0.677
851.5	98.692	851.5	1.32896	0.67898
852	98.6841	852	1.32871	0.68095
852.5	98.6819	852.5	1.32855	0.68255
853	98.6814	853	1.3285	0.68359
853.5	98.6812	853.5	1.32857	0.6841
854	98.6813	854	1.32878	0.68428
854.5	98.6834	854.5	1.32913	0.68432
855	98.6898	855	1.32962	0.68439
855.5	98.7041	855.5	1.33026	0.68452
856	98.7277	856	1.33103	0.68466
856.5	98.7538	856.5	1.33192	0.68472
857	98.7752	857	1.33289	0.68463
857.5	98.7894	857.5	1.33392	0.68434
858	98.7955	858	1.33496	0.68385
858.5	98.7947	858.5	1.33594	0.68326
859	98.7889	859	1.33682	0.68271
859.5	98.7796	859.5	1.33754	0.6824
860	98.7685	860	1.33804	0.68248
860.5	98.7613	860.5	1.33831	0.68301
861	98.7643	861	1.33832	0.68396
861.5	98.7776	861.5	1.3381	0.6852
862	98.7977	862	1.33766	0.68654
862.5	98.8197	862.5	1.33704	0.68771
863	98.8385	863	1.33629	0.68843
863.5	98.8506	863.5	1.33546	0.68859
864	98.854	864	1.33464	0.68837
864.5	98.8486	864.5	1.33389	0.68816
865	98.8358	865	1.33328	0.68847
865.5	98.8198	865.5	1.33286	0.68961
866	98.8071	866	1.33269	0.69152
866.5	98.8	866.5	1.33276	0.69372
867	98.7976	867	1.33307	0.6955
867.5	98.7979	867.5	1.33358	0.69626
868	98.7985	868	1.33424	0.69573
868.5	98.7981	868.5	1.33499	0.69402
869	98.7967	869	1.33575	0.69162
869.5	98.7926	869.5	1.33648	0.68917
870	98.7823	870	1.33712	0.68722
870.5	98.7645	870.5	1.33767	0.68609
871	98.7409	871	1.33812	0.68582
871.5	98.7167	871.5	1.33848	0.6862
872	98.7011	872	1.33878	0.6869
872.5	98.6987	872.5	1.33904	0.68761
873	98.7078	873	1.33928	0.68817
873.5	98.7247	873.5	1.3395	0.68862
874	98.7435	874	1.33972	0.68913
874.5	98.7606	874.5	1.33991	0.68981
875	98.775	875	1.34009	0.69067
875.5	98.7857	875.5	1.34026	0.69148
876	98.7906	876	1.34041	0.69195
876.5	98.789	876.5	1.34056	0.69191
877	98.7807	877	1.34073	0.69135
877.5	98.7685	877.5	1.34094	0.69047
878	98.7583	878	1.34121	0.6896
878.5	98.7548	878.5	1.34156	0.68908
879	98.7606	879	1.34198	0.68926
879.5	98.7748	879.5	1.34245	0.69036
880	98.7911	880	1.34297	0.69228
880.5	98.8046	880.5	1.3435	0.69454
881	98.812	881	1.34402	0.69649
881.5	98.8126	881.5	1.34453	0.69755
882	98.809	882	1.345	0.69745
882.5	98.8035	882.5	1.34544	0.69642
883	98.7973	883	1.34585	0.69507
883.5	98.7899	883.5	1.34623	0.69402
884	98.7788	884	1.34659	0.69361
884.5	98.7628	884.5	1.34694	0.69374
885	98.7431	885	1.34729	0.694
885.5	98.7211	885.5	1.34762	0.69395
886	98.6983	886	1.34793	0.69335
886.5	98.6764	886.5	1.34821	0.69231
887	98.6569	887	1.34845	0.69114
887.5	98.6411	887.5	1.34864	0.69026
888	98.6303	888	1.34875	0.69
888.5	98.6249	888.5	1.34877	0.69047
889	98.6229	889	1.34866	0.69153
889.5	98.6225	889.5	1.34841	0.69292
890	98.6218	890	1.348	0.69427
890.5	98.6192	890.5	1.34744	0.69528
891	98.6128	891	1.34672	0.69572
891.5	98.6023	891.5	1.34588	0.69549
892	98.59	892	1.34494	0.69467
892.5	98.5783	892.5	1.34393	0.69354
893	98.5697	893	1.34291	0.69255
893.5	98.5655	893.5	1.34192	0.6921
894	98.5642	894	1.34098	0.69243
894.5	98.5639	894.5	1.34011	0.69358
895	98.5627	895	1.33933	0.69536
895.5	98.5588	895.5	1.33867	0.69754
896	98.5504	896	1.33812	0.69989
896.5	98.5366	896.5	1.3377	0.70221
897	98.5178	897	1.3374	0.7043
897.5	98.4951	897.5	1.33723	0.70598
898	98.4693	898	1.33718	0.7071
898.5	98.4411	898.5	1.33725	0.70771
899	98.41	899	1.33747	0.70802
899.5	98.3762	899.5	1.33783	0.70834
900	98.3426	900	1.33835	0.70885
900.5	98.3129	900.5	1.33904	0.70948
901	98.2929	901	1.33989	0.70987
901.5	98.2864	901.5	1.34089	0.7096
902	98.2907	902	1.34202	0.70835
902.5	98.302	902.5	1.34325	0.70615
903	98.3148	903	1.34454	0.70342
903.5	98.3248	903.5	1.34583	0.70079
904	98.3318	904	1.34708	0.69887
904.5	98.3359	904.5	1.34822	0.69806
905	98.3359	905	1.34918	0.69842
905.5	98.3308	905.5	1.34993	0.69972
906	98.3213	906	1.35043	0.70152
906.5	98.3089	906.5	1.35067	0.70331
907	98.2963	907	1.35065	0.70472
907.5	98.2857	907.5	1.35039	0.70556
908	98.2759	908	1.34992	0.70584
908.5	98.2644	908.5	1.34929	0.70587
909	98.2495	909	1.34858	0.70608
909.5	98.2308	909.5	1.34784	0.70688
910	98.2124	910	1.34716	0.70845
910.5	98.1994	910.5	1.34657	0.71076
911	98.1903	911	1.34609	0.71339
911.5	98.1813	911.5	1.34577	0.71578
912	98.1727	912	1.34558	0.71742
912.5	98.1667	912.5	1.34549	0.71808
913	98.1663	913	1.34548	0.71792
913.5	98.1742	913.5	1.3455	0.71731
914	98.1878	914	1.34551	0.71672
914.5	98.2017	914.5	1.3455	0.71649
915	98.2152	915	1.34547	0.71677
915.5	98.2297	915.5	1.34545	0.71751
916	98.243	916	1.3455	0.71853
916.5	98.251	916.5	1.34565	0.71963
917	98.2513	917	1.34596	0.72067
917.5	98.2432	917.5	1.34648	0.7216
918	98.2309	918	1.34721	0.72248
918.5	98.2212	918.5	1.34813	0.72331
919	98.2159	919	1.34921	0.72406
919.5	98.2137	919.5	1.35036	0.72462
920	98.2133	920	1.35151	0.72488
920.5	98.2134	920.5	1.35256	0.72477
921	98.2134	921	1.35345	0.72437
921.5	98.2134	921.5	1.35411	0.72382
922	98.2134	922	1.3545	0.72331
922.5	98.2134	922.5	1.35461	0.72296
923	98.2134	923	1.35447	0.72279
923.5	98.2134	923.5	1.35408	0.72276
924	98.2134	924	1.3535	0.72276
924.5	98.2135	924.5	1.35276	0.72275
925	98.2135	925	1.35195	0.72277
925.5	98.2133	925.5	1.35113	0.72298
926	98.214	926	1.35037	0.72362
926.5	98.2179	926.5	1.34976	0.72483
927	98.2245	927	1.34936	0.72667
927.5	98.2311	927.5	1.34921	0.72897
928	98.2347	928	1.34936	0.73138
928.5	98.2317	928.5	1.34981	0.73359
929	98.2242	929	1.35055	0.73537
929.5	98.2178	929.5	1.35154	0.73653
930	98.2147	930	1.3527	0.73702
930.5	98.2135	930.5	1.35399	0.73688
931	98.2112	931	1.35533	0.73619
931.5	98.2032	931.5	1.35666	0.73511
932	98.1873	932	1.35794	0.73382
932.5	98.1639	932.5	1.35914	0.73259
933	98.1401	933	1.36024	0.73173
933.5	98.1311	933.5	1.36121	0.73151
934	98.1423	934	1.36205	0.73209
934.5	98.1643	934.5	1.36276	0.73341
935	98.1883	935	1.3633	0.73526
935.5	98.2088	935.5	1.3637	0.73735
936	98.2239	936	1.36392	0.73944
936.5	98.2364	936.5	1.36398	0.74131
937	98.2472	937	1.36387	0.74284
937.5	98.2498	937.5	1.36363	0.74397
938	98.2409	938	1.3633	0.74476
938.5	98.2282	938.5	1.36294	0.7453
939	98.219	939	1.36262	0.74575
939.5	98.214	939.5	1.36238	0.74629
940	98.2127	940	1.36228	0.74702
940.5	98.2123	940.5	1.36236	0.74785
941	98.2097	941	1.36263	0.7486
941.5	98.2021	941.5	1.3631	0.74904
942	98.1886	942	1.36374	0.74904
942.5	98.1747	942.5	1.36453	0.74868
943	98.1667	943	1.36541	0.74822
943.5	98.1694	943.5	1.36634	0.74804
944	98.1834	944	1.36728	0.74843
944.5	98.1959	944.5	1.36817	0.74945
945	98.1948	945	1.36898	0.75092
945.5	98.1798	945.5	1.36968	0.75251
946	98.1547	946	1.37024	0.75385
946.5	98.1281	946.5	1.37067	0.7547
947	98.107	947	1.37098	0.75503
947.5	98.0888	947.5	1.37116	0.75501
948	98.0685	948	1.37126	0.75495
948.5	98.0402	948.5	1.3713	0.75511
949	98.001	949	1.37132	0.75559
949.5	97.9578	949.5	1.37136	0.75627
950	97.9188	950	1.37144	0.75695
950.5	97.8895	950.5	1.37156	0.75747
951	97.8729	951	1.37175	0.75783
951.5	97.8655	951.5	1.37198	0.75814
952	97.8634	952	1.37226	0.75853
952.5	97.8654	952.5	1.37258	0.75902
953	97.8714	953	1.37293	0.75961
953.5	97.8822	953.5	1.37331	0.7603
954	97.8985	954	1.37372	0.76119
954.5	97.9199	954.5	1.37417	0.76239
955	97.9461	955	1.37465	0.76384
955.5	97.9773	955.5	1.37516	0.76532
956	98.0121	956	1.37568	0.76641
956.5	98.0411	956.5	1.37619	0.76676
957	98.0561	957	1.37667	0.76622
957.5	98.0584	957.5	1.3771	0.76497
958	98.052	958	1.37746	0.76348
958.5	98.0425	958.5	1.37773	0.76231
959	98.0341	959	1.37791	0.76191
959.5	98.0236	959.5	1.378	0.76246
960	98.0069	960	1.37803	0.76373
960.5	97.9839	960.5	1.37803	0.7653
961	97.9561	961	1.37802	0.7667
961.5	97.9277	961.5	1.37801	0.76755
962	97.9039	962	1.37802	0.76779
962.5	97.8898	962.5	1.37806	0.76764
963	97.8895	963	1.37812	0.76751
963.5	97.9017	963.5	1.3782	0.7678
964	97.923	964	1.37829	0.76874
964.5	97.9471	964.5	1.37838	0.77023
965	97.9682	965	1.3785	0.77198
965.5	97.9862	965.5	1.37865	0.77369
966	98.0024	966	1.37887	0.77516
966.5	98.0165	966.5	1.37918	0.77635
967	98.0272	967	1.37961	0.7773
967.5	98.035	967.5	1.38017	0.77809
968	98.0415	968	1.38087	0.77888
968.5	98.0491	968.5	1.3817	0.77993
969	98.0605	969	1.38263	0.78155
969.5	98.0732	969.5	1.38362	0.78394
970	98.0829	970	1.38462	0.78703
970.5	98.0869	970.5	1.38557	0.7904
971	98.0835	971	1.38644	0.79338
971.5	98.074	971.5	1.38718	0.79527
972	98.0613	972	1.38779	0.79571
972.5	98.0501	972.5	1.38826	0.79481
973	98.0456	973	1.38859	0.79309
973.5	98.0489	973.5	1.3888	0.79128
974	98.0589	974	1.38888	0.79008
974.5	98.0721	974.5	1.38885	0.78995
975	98.0841	975	1.38868	0.79109
975.5	98.0933	975.5	1.38838	0.79334
976	98.1003	976	1.38793	0.79632
976.5	98.1048	976.5	1.38734	0.79948
977	98.1058	977	1.38662	0.80226
977.5	98.1017	977.5	1.38579	0.80433
978	98.0901	978	1.38489	0.80565
978.5	98.0714	978.5	1.38394	0.80647
979	98.0487	979	1.38298	0.80707
979.5	98.0256	979.5	1.38208	0.8076
980	98.0063	980	1.38125	0.80802
980.5	97.9926	980.5	1.38053	0.80823
981	97.9842	981	1.37994	0.80822
981.5	97.9805	981.5	1.3795	0.80821
982	97.9809	982	1.37922	0.80851
982.5	97.9852	982.5	1.37912	0.80938
983	97.9937	983	1.37923	0.81085
983.5	98.0046	983.5	1.37957	0.81272
984	98.013	984	1.38017	0.81469
984.5	98.0157	984.5	1.38104	0.81651
985	98.0119	985	1.38218	0.81802
985.5	98.0023	985.5	1.38359	0.81923
986	97.9892	986	1.38524	0.82013
986.5	97.9762	986.5	1.38708	0.82073
987	97.9677	987	1.38904	0.82105
987.5	97.967	987.5	1.39104	0.82117
988	97.9744	988	1.39298	0.82116
988.5	97.9868	988.5	1.39479	0.82108
989	97.9956	989	1.39638	0.82088
989.5	97.9944	989.5	1.39771	0.82055
990	97.9823	990	1.39875	0.82016
990.5	97.9618	990.5	1.39948	0.81992
991	97.9416	991	1.39992	0.82014
991.5	97.9283	991.5	1.40011	0.82098
992	97.9218	992	1.40012	0.82238
992.5	97.9206	992.5	1.40004	0.82412
993	97.9212	993	1.39995	0.82591
993.5	97.9212	993.5	1.39992	0.82751
994	97.921	994	1.40002	0.82887
994.5	97.921	994.5	1.40031	0.83014
995	97.9211	995	1.40079	0.83157
995.5	97.9219	995.5	1.40148	0.83334
996	97.9261	996	1.40234	0.83547
996.5	97.9349	996.5	1.40331	0.83776
997	97.9469	997	1.40437	0.83996
997.5	97.9594	997.5	1.40545	0.84173
998	97.9686	998	1.40649	0.84287
998.5	97.9713	998.5	1.40744	0.8434
999	97.9666	999	1.40827	0.84355
999.5	97.9548	999.5	1.40895	0.84366
1000	97.9379	1000	1.40946	0.84405
1000.5	97.9183	1000.5	1.40984	0.84488
1001	97.899	1001	1.41008	0.84605
1001.5	97.8828	1001.5	1.41021	0.84731
1002	97.8714	1002	1.41024	0.84839
1002.5	97.8653	1002.5	1.4102	0.84914
1003	97.8629	1003	1.4101	0.84947
1003.5	97.8626	1003.5	1.40993	0.84935
1004	97.8626	1004	1.40971	0.8488
1004.5	97.8627	1004.5	1.40944	0.84796
1005	97.8654	1005	1.40911	0.84712
1005.5	97.8726	1005.5	1.40873	0.84677
1006	97.8835	1006	1.40832	0.84741
1006.5	97.8964	1006.5	1.4079	0.84934
1007	97.9073	1007	1.40752	0.85247
1007.5	97.9133	1007.5	1.4072	0.85649
1008	97.9139	1008	1.40696	0.86083
1008.5	97.9102	1008.5	1.40684	0.86485
1009	97.9062	1009	1.40685	0.86805
1009.5	97.9039	1009.5	1.40701	0.87011
1010	97.8994	1010	1.4073	0.87106
1010.5	97.8886	1010.5	1.40772	0.87119
1011	97.8681	1011	1.40826	0.87102
1011.5	97.837	1011.5	1.40888	0.87112
1012	97.7995	1012	1.40955	0.87185
1012.5	97.7601	1012.5	1.41023	0.87334
1013	97.7216	1013	1.41086	0.87542
1013.5	97.687	1013.5	1.41139	0.87774
1014	97.6598	1014	1.41176	0.87994
1014.5	97.6434	1014.5	1.41194	0.88173
1015	97.6416	1015	1.4119	0.88284
1015.5	97.6555	1015.5	1.41162	0.88318
1016	97.6788	1016	1.41111	0.88279
1016.5	97.7043	1016.5	1.4104	0.8819
1017	97.7261	1017	1.40956	0.8808
1017.5	97.7413	1017.5	1.40867	0.87975
1018	97.7565	1018	1.40782	0.87886
1018.5	97.7777	1018.5	1.40707	0.87815
1019	97.8019	1019	1.4065	0.8777
1019.5	97.8239	1019.5	1.40619	0.87771
1020	97.837	1020	1.40615	0.87843
1020.5	97.8359	1020.5	1.40638	0.88005
1021	97.8231	1021	1.40686	0.88258
1021.5	97.8029	1021.5	1.40757	0.88592
1022	97.7803	1022	1.40846	0.88979
1022.5	97.7597	1022.5	1.40947	0.89384
1023	97.7406	1023	1.41056	0.89792
1023.5	97.7213	1023.5	1.41169	0.90195
1024	97.7022	1024	1.41282	0.90604
1024.5	97.6851	1024.5	1.41398	0.91031
1025	97.6764	1025	1.41517	0.91469
1025.5	97.683	1025.5	1.41644	0.91898
1026	97.7	1026	1.4178	0.92287
1026.5	97.7179	1026.5	1.4193	0.92609
1027	97.7289	1027	1.42094	0.92852
1027.5	97.727	1027.5	1.42275	0.93017
1028	97.7138	1028	1.42472	0.93106
1028.5	97.695	1028.5	1.42675	0.93105
1029	97.6786	1029	1.42882	0.92987
1029.5	97.6726	1029.5	1.43085	0.92746
1030	97.6755	1030	1.4327	0.92411
1030.5	97.6805	1030.5	1.43433	0.92056
1031	97.6846	1031	1.43564	0.91793
1031.5	97.6866	1031.5	1.43655	0.91718
1032	97.687	1032	1.43702	0.91865
1032.5	97.687	1032.5	1.43703	0.92197
1033	97.687	1033	1.43659	0.92639
1033.5	97.6865	1033.5	1.43576	0.93101
1034	97.6841	1034	1.43459	0.93517
1034.5	97.6774	1034.5	1.43317	0.9386
1035	97.6665	1035	1.43156	0.94152
1035.5	97.6532	1035.5	1.4299	0.94421
1036	97.6407	1036	1.42829	0.94688
1036.5	97.633	1036.5	1.42678	0.94965
1037	97.63	1037	1.42545	0.95233
1037.5	97.6291	1037.5	1.42433	0.9546
1038	97.6326	1038	1.42345	0.95617
1038.5	97.6454	1038.5	1.42283	0.9569
1039	97.6674	1039	1.42245	0.95699
1039.5	97.694	1039.5	1.42228	0.95677
1040	97.7189	1040	1.4223	0.95664
1040.5	97.7351	1040.5	1.42245	0.9569
1041	97.7422	1041	1.4227	0.95767
--	--	--	--	--
--	--	--	--	--
--	--	--	--	--
--	--	--	--	--
--	--	--	--	--
[truncated: 2,737 more rows]

## Sheet: Figure3b
	Weight loss (%)		H2O Ion current	CO2 Ion current
x1	y1	x2	y2	y2
45.4	100.015	41.8	0.31697	0.1043
45.9	100.011	42.3	0.31817	0.10447
46.4	100.006	42.8	0.31978	0.10478
46.9	100.001	43.3	0.32175	0.10507
47.4	99.9949	43.8	0.32381	0.10519
47.9	99.9886	44.3	0.32569	0.10511
48.4	99.9819	44.8	0.32738	0.1049
48.9	99.975	45.3	0.32902	0.10468
49.4	99.9677	45.8	0.3307	0.10451
49.9	99.9599	46.3	0.33234	0.1044
50.4	99.952	46.8	0.33387	0.10431
50.9	99.9443	47.3	0.33522	0.10423
51.4	99.9373	47.8	0.33645	0.10418
51.9	99.9308	48.3	0.33773	0.10416
52.4	99.9241	48.8	0.3392	0.10422
52.9	99.9169	49.3	0.34098	0.10435
53.4	99.9092	49.8	0.3431	0.10457
53.9	99.901	50.3	0.34556	0.10486
54.4	99.8932	50.8	0.34826	0.10518
54.9	99.8862	51.3	0.35116	0.10547
55.4	99.8799	51.8	0.35412	0.10567
55.9	99.8741	52.3	0.35699	0.10577
56.4	99.8682	52.8	0.35976	0.10579
56.9	99.862	53.3	0.36237	0.10578
57.4	99.8551	53.8	0.36478	0.1058
57.9	99.8473	54.3	0.36696	0.10587
58.4	99.8384	54.8	0.36895	0.10596
58.9	99.8281	55.3	0.37083	0.10603
59.4	99.8166	55.8	0.37268	0.10606
59.9	99.8042	56.3	0.37459	0.10603
60.4	99.7914	56.8	0.37675	0.10595
60.9	99.779	57.3	0.37917	0.10586
61.4	99.7675	57.8	0.38181	0.10578
61.9	99.7573	58.3	0.38459	0.10573
62.4	99.7488	58.8	0.38743	0.10569
62.9	99.7415	59.3	0.39027	0.10566
63.4	99.7346	59.8	0.39311	0.10562
63.9	99.7271	60.3	0.39602	0.10557
64.4	99.7187	60.8	0.39907	0.10553
64.9	99.7089	61.3	0.40232	0.10552
65.4	99.698	61.8	0.40575	0.10559
65.9	99.6861	62.3	0.4093	0.10575
66.4	99.6734	62.8	0.41288	0.106
66.9	99.6603	63.3	0.41635	0.10632
67.4	99.6471	63.8	0.41964	0.10669
67.9	99.6336	64.3	0.42271	0.10704
68.4	99.62	64.8	0.42555	0.10732
68.9	99.6064	65.3	0.4282	0.10749
69.4	99.5932	65.8	0.43075	0.10753
69.9	99.5806	66.3	0.43321	0.10746
70.4	99.5686	66.8	0.43565	0.10731
70.9	99.557	67.3	0.43818	0.10714
71.4	99.5459	67.8	0.44087	0.10697
71.9	99.535	68.3	0.44377	0.10682
72.4	99.5245	68.8	0.4469	0.10669
72.9	99.5144	69.3	0.45028	0.10656
73.4	99.5048	69.8	0.45389	0.10644
73.9	99.4958	70.3	0.45762	0.10636
74.4	99.4874	70.8	0.46141	0.10634
74.9	99.4794	71.3	0.46517	0.10639
75.4	99.4715	71.8	0.46886	0.10651
75.9	99.4632	72.3	0.47239	0.10671
76.4	99.4537	72.8	0.47567	0.10693
76.9	99.4427	73.3	0.47869	0.10717
77.4	99.4306	73.8	0.48149	0.1074
77.9	99.418	74.3	0.48414	0.10761
78.4	99.4053	74.8	0.4867	0.10779
78.9	99.3929	75.3	0.48926	0.10793
79.4	99.3808	75.8	0.49187	0.10802
79.9	99.3691	76.3	0.49455	0.10806
80.4	99.3575	76.8	0.49726	0.10804
80.9	99.3457	77.3	0.49997	0.10797
81.4	99.3334	77.8	0.50265	0.10788
81.9	99.3205	78.3	0.50529	0.1078
82.4	99.3065	78.8	0.50792	0.10779
82.9	99.2921	79.3	0.51055	0.10785
83.4	99.278	79.8	0.5132	0.10799
83.9	99.2653	80.3	0.51582	0.10818
84.4	99.254	80.8	0.51833	0.10837
84.9	99.2443	81.3	0.52067	0.1085
85.4	99.2353	81.8	0.5228	0.10855
85.9	99.2258	82.3	0.52477	0.10849
86.4	99.2155	82.8	0.52671	0.10833
86.9	99.2047	83.3	0.52881	0.10811
87.4	99.1933	83.8	0.53115	0.10788
87.9	99.1814	84.3	0.53376	0.10771
88.4	99.1688	84.8	0.53657	0.10763
88.9	99.1553	85.3	0.53945	0.10767
89.4	99.1407	85.8	0.5422	0.10784
89.9	99.1254	86.3	0.54464	0.1081
90.4	99.1099	86.8	0.54667	0.1084
90.9	99.0947	87.3	0.54824	0.10866
91.4	99.0803	87.8	0.54941	0.10882
91.9	99.0669	88.3	0.55026	0.10882
92.4	99.0542	88.8	0.55097	0.10866
92.9	99.042	89.3	0.55167	0.10838
93.4	99.0309	89.8	0.5525	0.10803
93.9	99.0212	90.3	0.5535	0.10769
94.4	99.0125	90.8	0.5546	0.10741
94.9	99.0044	91.3	0.55572	0.10723
95.4	98.9963	91.8	0.55672	0.10717
95.9	98.9876	92.3	0.55751	0.10722
96.4	98.9782	92.8	0.55809	0.10736
96.9	98.9677	93.3	0.55849	0.10753
97.4	98.9565	93.8	0.55879	0.10769
97.9	98.9449	94.3	0.55903	0.10778
98.4	98.9334	94.8	0.55923	0.10778
98.9	98.922	95.3	0.55938	0.10772
99.4	98.9107	95.8	0.55946	0.10766
99.9	98.8991	96.3	0.55944	0.10764
100.4	98.8872	96.8	0.55936	0.10769
100.9	98.8754	97.3	0.55923	0.1078
101.4	98.8639	97.8	0.5591	0.1079
101.9	98.8535	98.3	0.55897	0.10792
102.4	98.8446	98.8	0.55886	0.10781
102.9	98.8371	99.3	0.55874	0.10754
103.4	98.8308	99.8	0.55861	0.10714
103.9	98.8249	100.3	0.55844	0.10667
104.4	98.8185	100.8	0.55822	0.10624
104.9	98.8111	101.3	0.5579	0.10591
105.4	98.8025	101.8	0.55742	0.10577
105.9	98.7931	102.3	0.55668	0.10581
106.4	98.7836	102.8	0.55564	0.10601
106.9	98.7745	103.3	0.5543	0.10628
107.4	98.766	103.8	0.5528	0.10654
107.9	98.758	104.3	0.55132	0.10676
108.4	98.7504	104.8	0.54999	0.10691
108.9	98.7427	105.3	0.54893	0.10703
109.4	98.7345	105.8	0.54815	0.10713
109.9	98.7256	106.3	0.54757	0.10724
110.4	98.7161	106.8	0.54705	0.10738
110.9	98.7063	107.3	0.54646	0.10756
111.4	98.6961	107.8	0.54572	0.10779
111.9	98.6857	108.3	0.54479	0.10806
112.4	98.6752	108.8	0.54368	0.10837
112.9	98.6649	109.3	0.54247	0.10868
113.4	98.6552	109.8	0.54127	0.10896
113.9	98.6466	110.3	0.54021	0.1092
114.4	98.6389	110.8	0.53934	0.10938
114.9	98.6319	111.3	0.53863	0.10948
115.4	98.6253	111.8	0.53799	0.10947
115.9	98.6189	112.3	0.53725	0.10935
116.4	98.6125	112.8	0.5363	0.10914
116.9	98.6055	113.3	0.53512	0.10891
117.4	98.5984	113.8	0.5338	0.10871
117.9	98.5913	114.3	0.53248	0.10858
118.4	98.5843	114.8	0.53122	0.10853
118.9	98.5773	115.3	0.53004	0.10854
119.4	98.5704	115.8	0.5289	0.10855
119.9	98.5636	116.3	0.52762	0.10851
120.4	98.5567	116.8	0.52618	0.1084
120.9	98.5493	117.3	0.52461	0.10821
121.4	98.5411	117.8	0.52298	0.10798
121.9	98.5323	118.3	0.52143	0.10774
122.4	98.5229	118.8	0.52004	0.10754
122.9	98.5132	119.3	0.51885	0.10742
123.4	98.5034	119.8	0.51783	0.10741
123.9	98.4942	120.3	0.51697	0.10753
124.4	98.4862	120.8	0.51626	0.10779
124.9	98.4787	121.3	0.51568	0.10815
125.4	98.4715	121.8	0.51521	0.10854
125.9	98.4641	122.3	0.51476	0.10886
126.4	98.4566	122.8	0.51422	0.10902
126.9	98.4489	123.3	0.51346	0.10896
127.4	98.4411	123.8	0.51243	0.10871
127.9	98.4331	124.3	0.51114	0.10834
128.4	98.4249	124.8	0.50969	0.10797
128.9	98.4167	125.3	0.50825	0.10769
129.4	98.4084	125.8	0.50697	0.10756
129.9	98.3999	126.3	0.50595	0.10758
130.4	98.391	126.8	0.50519	0.10773
130.9	98.3815	127.3	0.50457	0.10799
131.4	98.3714	127.8	0.50393	0.10831
131.9	98.3612	128.3	0.50315	0.10869
132.4	98.351	128.8	0.50216	0.10911
132.9	98.3411	129.3	0.50101	0.10954
133.4	98.3315	129.8	0.49985	0.10994
133.9	98.3223	130.3	0.49877	0.11029
134.4	98.3135	130.8	0.49787	0.11054
134.9	98.3055	131.3	0.49715	0.11064
135.4	98.2982	131.8	0.49658	0.11056
135.9	98.291	132.3	0.49608	0.11029
136.4	98.2832	132.8	0.49563	0.10987
136.9	98.2749	133.3	0.49522	0.10938
137.4	98.2664	133.8	0.49494	0.10891
137.9	98.2581	134.3	0.49486	0.10852
138.4	98.2507	134.8	0.49502	0.10826
138.9	98.2443	135.3	0.49539	0.10811
139.4	98.2384	135.8	0.49588	0.10803
139.9	98.2324	136.3	0.4964	0.10798
140.4	98.2262	136.8	0.49685	0.10793
140.9	98.2196	137.3	0.4972	0.10787
141.4	98.2129	137.8	0.49746	0.10783
141.9	98.2062	138.3	0.49765	0.10781
142.4	98.1996	138.8	0.4978	0.10785
142.9	98.1931	139.3	0.4979	0.10792
143.4	98.1864	139.8	0.49793	0.10804
143.9	98.1793	140.3	0.49784	0.10816
144.4	98.1718	140.8	0.49761	0.10828
144.9	98.1638	141.3	0.49727	0.10837
145.4	98.1557	141.8	0.49683	0.10841
145.9	98.1476	142.3	0.49634	0.10838
146.4	98.1395	142.8	0.49585	0.10827
146.9	98.1314	143.3	0.49539	0.10808
147.4	98.1231	143.8	0.49499	0.10783
147.9	98.1146	144.3	0.49464	0.10756
148.4	98.1064	144.8	0.49438	0.10731
148.9	98.0989	145.3	0.49424	0.10712
149.4	98.0921	145.8	0.49427	0.10699
149.9	98.0854	146.3	0.49453	0.10694
150.4	98.0784	146.8	0.49504	0.10694
150.9	98.0709	147.3	0.4958	0.10697
151.4	98.063	147.8	0.49674	0.107
151.9	98.0551	148.3	0.49778	0.10702
152.4	98.0478	148.8	0.49879	0.10703
152.9	98.0412	149.3	0.49969	0.10707
153.4	98.0344	149.8	0.50041	0.10714
153.9	98.0272	150.3	0.50093	0.10729
154.4	98.0194	150.8	0.50128	0.10752
154.9	98.0112	151.3	0.5015	0.10782
155.4	98.0026	151.8	0.50163	0.10813
155.9	97.9938	152.3	0.50171	0.1084
156.4	97.9849	152.8	0.50178	0.10858
156.9	97.9759	153.3	0.50183	0.10865
157.4	97.9669	153.8	0.50184	0.10861
157.9	97.9578	154.3	0.50181	0.1085
158.4	97.9483	154.8	0.5017	0.10837
158.9	97.9386	155.3	0.50154	0.10826
159.4	97.9291	155.8	0.50135	0.1082
159.9	97.9199	156.3	0.50118	0.10821
160.4	97.9111	156.8	0.50107	0.10828
160.9	97.9027	157.3	0.50107	0.1084
161.4	97.894	157.8	0.50117	0.10857
161.9	97.8843	158.3	0.50136	0.10873
162.4	97.874	158.8	0.50157	0.10886
162.9	97.8638	159.3	0.50175	0.10889
163.4	97.8542	159.8	0.50187	0.1088
163.9	97.8455	160.3	0.50193	0.10857
164.4	97.8379	160.8	0.50197	0.10823
164.9	97.8308	161.3	0.50207	0.10785
165.4	97.8237	161.8	0.50229	0.1075
165.9	97.8162	162.3	0.50267	0.10725
166.4	97.808	162.8	0.50319	0.10716
166.9	97.7989	163.3	0.50379	0.10724
167.4	97.7891	163.8	0.5044	0.10748
167.9	97.7788	164.3	0.50497	0.10782
168.4	97.7682	164.8	0.50543	0.10823
168.9	97.7577	165.3	0.50579	0.10864
169.4	97.7474	165.8	0.50609	0.10904
169.9	97.7377	166.3	0.50637	0.10941
170.4	97.7286	166.8	0.50669	0.10974
170.9	97.7205	167.3	0.5071	0.11003
171.4	97.7134	167.8	0.50763	0.11029
171.9	97.7074	168.3	0.50823	0.1105
172.4	97.7023	168.8	0.50886	0.11065
172.9	97.6976	169.3	0.50942	0.11073
173.4	97.6927	169.8	0.50986	0.11076
173.9	97.6875	170.3	0.51013	0.11076
174.4	97.6817	170.8	0.51023	0.11074
174.9	97.6753	171.3	0.5102	0.11071
175.4	97.6683	171.8	0.51008	0.11067
175.9	97.6606	172.3	0.5099	0.1106
176.4	97.6521	172.8	0.50969	0.11048
176.9	97.6426	173.3	0.50948	0.1103
177.4	97.6326	173.8	0.50931	0.11007
177.9	97.6227	174.3	0.50927	0.1098
178.4	97.6125	174.8	0.50943	0.1095
178.9	97.6017	175.3	0.50984	0.10922
179.4	97.5904	175.8	0.5105	0.10899
179.9	97.5792	176.3	0.51132	0.10884
180.4	97.5686	176.8	0.51217	0.10879
180.9	97.559	177.3	0.51286	0.10882
181.4	97.5504	177.8	0.51325	0.10893
181.9	97.5424	178.3	0.51327	0.10908
182.4	97.5344	178.8	0.51292	0.10925
182.9	97.5263	179.3	0.5123	0.10943
183.4	97.5184	179.8	0.51157	0.10962
183.9	97.5109	180.3	0.51086	0.10983
184.4	97.504	180.8	0.51029	0.11006
184.9	97.4977	181.3	0.50991	0.11029
185.4	97.4913	181.8	0.50971	0.11053
185.9	97.4845	182.3	0.5096	0.11075
186.4	97.4771	182.8	0.50949	0.11095
186.9	97.4687	183.3	0.50933	0.11113
187.4	97.4597	183.8	0.50915	0.11128
187.9	97.4506	184.3	0.509	0.11139
188.4	97.4416	184.8	0.50898	0.11146
188.9	97.4329	185.3	0.50918	0.11149
189.4	97.4244	185.8	0.50962	0.11151
189.9	97.416	186.3	0.51026	0.11152
190.4	97.4075	186.8	0.51099	0.11156
190.9	97.3986	187.3	0.51167	0.11162
191.4	97.3891	187.8	0.51213	0.11171
191.9	97.3796	188.3	0.51221	0.11183
192.4	97.3712	188.8	0.51182	0.11198
192.9	97.3639	189.3	0.51095	0.11215
193.4	97.3568	189.8	0.50964	0.11236
193.9	97.3488	190.3	0.50802	0.11259
194.4	97.3395	190.8	0.50625	0.11286
194.9	97.3285	191.3	0.50451	0.11313
195.4	97.3166	191.8	0.50297	0.11339
195.9	97.305	192.3	0.50173	0.11359
196.4	97.2942	192.8	0.5009	0.1137
196.9	97.2845	193.3	0.50051	0.11368
197.4	97.2763	193.8	0.50052	0.11351
197.9	97.2695	194.3	0.50079	0.11323
198.4	97.2639	194.8	0.50116	0.11289
198.9	97.2591	195.3	0.50146	0.11255
199.4	97.2543	195.8	0.50155	0.11228
199.9	97.2491	196.3	0.50133	0.11214
200.4	97.2429	196.8	0.50081	0.11215
200.9	97.2356	197.3	0.50003	0.11229
201.4	97.2277	197.8	0.49907	0.11251
201.9	97.2197	198.3	0.49805	0.11276
202.4	97.2124	198.8	0.49704	0.11296
202.9	97.2061	199.3	0.49612	0.11308
203.4	97.2001	199.8	0.49528	0.11313
203.9	97.1937	200.3	0.49451	0.11313
204.4	97.1867	200.8	0.49375	0.11314
204.9	97.1793	201.3	0.49297	0.11317
205.4	97.1718	201.8	0.49212	0.11325
205.9	97.1644	202.3	0.49117	0.11336
206.4	97.1571	202.8	0.4901	0.11349
206.9	97.1498	203.3	0.48893	0.11363
207.4	97.1422	203.8	0.48769	0.11376
207.9	97.1346	204.3	0.48641	0.11391
208.4	97.1272	204.8	0.48515	0.11405
208.9	97.12	205.3	0.48394	0.11417
209.4	97.1132	205.8	0.48278	0.11427
209.9	97.1064	206.3	0.48166	0.11433
210.4	97.0992	206.8	0.48056	0.11435
210.9	97.0914	207.3	0.47945	0.11435
211.4	97.0829	207.8	0.47832	0.11435
211.9	97.0738	208.3	0.47716	0.11438
212.4	97.0645	208.8	0.476	0.11445
212.9	97.0553	209.3	0.47483	0.11458
213.4	97.0464	209.8	0.47367	0.11478
213.9	97.0379	210.3	0.4725	0.11504
214.4	97.03	210.8	0.4713	0.11533
214.9	97.0226	211.3	0.47004	0.1156
215.4	97.0159	211.8	0.46865	0.11584
215.9	97.0094	212.3	0.46711	0.11602
216.4	97.0031	212.8	0.46541	0.11615
216.9	96.997	213.3	0.46354	0.11622
217.4	96.9912	213.8	0.46151	0.11628
217.9	96.9853	214.3	0.45935	0.11634
218.4	96.9788	214.8	0.45716	0.11638
218.9	96.9713	215.3	0.45508	0.11642
219.4	96.9634	215.8	0.45324	0.11645
219.9	96.9555	216.3	0.45178	0.11646
220.4	96.9482	216.8	0.45075	0.11646
220.9	96.9419	217.3	0.45014	0.11647
221.4	96.9364	217.8	0.44985	0.11646
221.9	96.9312	218.3	0.4497	0.11644
222.4	96.9262	218.8	0.44949	0.11639
222.9	96.9217	219.3	0.44901	0.11631
223.4	96.9177	219.8	0.44811	0.11621
223.9	96.914	220.3	0.4467	0.11613
224.4	96.9104	220.8	0.44478	0.11608
224.9	96.9066	221.3	0.44247	0.1161
225.4	96.902	221.8	0.43997	0.11617
225.9	96.8968	222.3	0.43749	0.11627
226.4	96.891	222.8	0.43524	0.11637
226.9	96.885	223.3	0.4333	0.11643
227.4	96.8789	223.8	0.43168	0.11642
227.9	96.8734	224.3	0.43027	0.11634
228.4	96.869	224.8	0.4289	0.1162
228.9	96.8662	225.3	0.42741	0.11602
229.4	96.8641	225.8	0.42571	0.11585
229.9	96.862	226.3	0.42375	0.11572
230.4	96.8593	226.8	0.42158	0.11565
230.9	96.8555	227.3	0.4193	0.11566
231.4	96.851	227.8	0.41699	0.11571
231.9	96.8465	228.3	0.41471	0.11579
232.4	96.8422	228.8	0.41258	0.11585
232.9	96.8379	229.3	0.41061	0.11587
233.4	96.8333	229.8	0.40875	0.11585
233.9	96.8285	230.3	0.40696	0.1158
234.4	96.824	230.8	0.40518	0.11573
234.9	96.8198	231.3	0.40337	0.11568
235.4	96.8161	231.8	0.40146	0.11565
235.9	96.8126	232.3	0.39948	0.11565
236.4	96.8087	232.8	0.39745	0.11568
236.9	96.8042	233.3	0.39536	0.11573
237.4	96.7994	233.8	0.39325	0.11577
237.9	96.7945	234.3	0.39116	0.11578
238.4	96.7901	234.8	0.38914	0.11573
238.9	96.7862	235.3	0.38723	0.11562
239.4	96.7824	235.8	0.38547	0.11546
239.9	96.7781	236.3	0.38387	0.11527
240.4	96.7738	236.8	0.38242	0.11511
240.9	96.7703	237.3	0.38108	0.11499
241.4	96.7681	237.8	0.37978	0.1149
241.9	96.7669	238.3	0.3785	0.11485
242.4	96.7665	238.8	0.37721	0.11482
242.9	96.7661	239.3	0.37595	0.1148
243.4	96.7654	239.8	0.3747	0.11479
243.9	96.764	240.3	0.37349	0.11482
244.4	96.762	240.8	0.37233	0.11488
244.9	96.7594	241.3	0.37119	0.11498
245.4	96.7563	241.8	0.37004	0.11512
245.9	96.7531	242.3	0.36884	0.11529
246.4	96.7499	242.8	0.36757	0.11548
246.9	96.747	243.3	0.36622	0.11566
247.4	96.7437	243.8	0.36481	0.11579
247.9	96.7397	244.3	0.36337	0.11584
248.4	96.7352	244.8	0.36195	0.1158
248.9	96.7309	245.3	0.36057	0.11567
249.4	96.7271	245.8	0.35925	0.11546
249.9	96.7243	246.3	0.35802	0.11523
250.4	96.7221	246.8	0.3569	0.11504
250.9	96.7199	247.3	0.35593	0.11494
251.4	96.7173	247.8	0.35513	0.11496
251.9	96.7147	248.3	0.3545	0.11509
252.4	96.7122	248.8	0.35399	0.11529
252.9	96.7096	249.3	0.35352	0.11552
253.4	96.7066	249.8	0.353	0.11573
253.9	96.7033	250.3	0.35236	0.1159
254.4	96.7	250.8	0.35157	0.11604
254.9	96.6969	251.3	0.35061	0.11617
255.4	96.6944	251.8	0.34949	0.11631
255.9	96.6924	252.3	0.34824	0.11646
256.4	96.6909	252.8	0.34695	0.11659
256.9	96.6894	253.3	0.34569	0.11668
257.4	96.6874	253.8	0.34453	0.11672
257.9	96.6842	254.3	0.34354	0.11672
258.4	96.6804	254.8	0.34275	0.11667
258.9	96.6764	255.3	0.34212	0.11663
259.4	96.6728	255.8	0.34162	0.1166
259.9	96.6701	256.3	0.34119	0.11662
260.4	96.6681	256.8	0.34075	0.11668
260.9	96.6662	257.3	0.34026	0.1168
261.4	96.6638	257.8	0.33971	0.11698
261.9	96.6609	258.3	0.3391	0.11722
262.4	96.6571	258.8	0.33845	0.11749
262.9	96.6527	259.3	0.33777	0.11778
263.4	96.6475	259.8	0.33708	0.11803
263.9	96.6421	260.3	0.33639	0.11818
264.4	96.637	260.8	0.33572	0.11822
264.9	96.6327	261.3	0.33512	0.11812
265.4	96.6294	261.8	0.33463	0.11792
265.9	96.6269	262.3	0.33429	0.11765
266.4	96.6249	262.8	0.3341	0.11738
266.9	96.6231	263.3	0.33404	0.11716
267.4	96.6218	263.8	0.33404	0.11702
267.9	96.621	264.3	0.33402	0.11701
268.4	96.6207	264.8	0.33391	0.11709
268.9	96.6206	265.3	0.33371	0.11724
269.4	96.6205	265.8	0.33346	0.1174
269.9	96.6201	266.3	0.33323	0.11754
270.4	96.6195	266.8	0.33313	0.11763
270.9	96.6184	267.3	0.33322	0.11768
271.4	96.6169	267.8	0.33354	0.11773
271.9	96.615	268.3	0.33403	0.11782
272.4	96.6129	268.8	0.33462	0.11799
272.9	96.6106	269.3	0.33519	0.11822
273.4	96.6081	269.8	0.33562	0.11848
273.9	96.6052	270.3	0.33582	0.11871
274.4	96.6018	270.8	0.33578	0.11886
274.9	96.5979	271.3	0.33552	0.11894
275.4	96.594	271.8	0.3351	0.11895
275.9	96.5904	272.3	0.33462	0.11892
276.4	96.5878	272.8	0.33416	0.11888
276.9	96.5863	273.3	0.33378	0.11885
277.4	96.585	273.8	0.33354	0.11881
277.9	96.5831	274.3	0.33347	0.11879
278.4	96.5807	274.8	0.33359	0.11879
278.9	96.5777	275.3	0.33391	0.11884
279.4	96.5746	275.8	0.33437	0.11896
279.9	96.5717	276.3	0.33491	0.11918
280.4	96.569	276.8	0.33541	0.11948
280.9	96.5661	277.3	0.33577	0.11984
281.4	96.5631	277.8	0.33591	0.12023
281.9	96.5606	278.3	0.33581	0.12061
282.4	96.559	278.8	0.33547	0.12093
282.9	96.5582	279.3	0.33496	0.12116
283.4	96.5578	279.8	0.33437	0.1213
283.9	96.5574	280.3	0.33375	0.12135
284.4	96.5562	280.8	0.33315	0.12132
284.9	96.5543	281.3	0.33257	0.12127
285.4	96.5516	281.8	0.332	0.12122
285.9	96.5486	282.3	0.33143	0.12119
286.4	96.5462	282.8	0.3309	0.12121
286.9	96.5446	283.3	0.33047	0.12126
287.4	96.5433	283.8	0.33016	0.12132
287.9	96.5418	284.3	0.33	0.12138
288.4	96.5404	284.8	0.32997	0.1214
288.9	96.539	285.3	0.33002	0.12136
289.4	96.5378	285.8	0.3301	0.12123
289.9	96.5367	286.3	0.33018	0.12101
290.4	96.5355	286.8	0.33022	0.12071
290.9	96.5336	287.3	0.33024	0.12041
291.4	96.5308	287.8	0.33027	0.12016
291.9	96.5275	288.3	0.33035	0.12005
292.4	96.5238	288.8	0.33054	0.12013
292.9	96.5195	289.3	0.33087	0.1204
293.4	96.5148	289.8	0.33132	0.12082
293.9	96.5097	290.3	0.33181	0.12132
294.4	96.5046	290.8	0.33225	0.12183
294.9	96.4996	291.3	0.33258	0.12224
295.4	96.4948	291.8	0.33273	0.12252
295.9	96.4903	292.3	0.33271	0.12264
296.4	96.4858	292.8	0.33255	0.12266
296.9	96.4817	293.3	0.33232	0.12267
297.4	96.4785	293.8	0.33206	0.12275
297.9	96.4761	294.3	0.33182	0.12298
298.4	96.4741	294.8	0.33165	0.12334
298.9	96.4719	295.3	0.33157	0.12382
299.4	96.469	295.8	0.33162	0.12435
299.9	96.4654	296.3	0.3318	0.12488
300.4	96.4617	296.8	0.3321	0.12538
300.9	96.4583	297.3	0.3325	0.12583
301.4	96.4555	297.8	0.33296	0.12622
301.9	96.4529	298.3	0.33345	0.12654
302.4	96.4503	298.8	0.33395	0.1268
302.9	96.4477	299.3	0.33442	0.12697
303.4	96.4451	299.8	0.33483	0.12703
303.9	96.4427	300.3	0.33514	0.12698
304.4	96.4404	300.8	0.33529	0.12683
304.9	96.4382	301.3	0.33527	0.12662
305.4	96.4361	301.8	0.33506	0.12641
305.9	96.4339	302.3	0.3347	0.12627
306.4	96.4316	302.8	0.33426	0.12626
306.9	96.4295	303.3	0.3338	0.12639
307.4	96.4279	303.8	0.3334	0.12665
307.9	96.4268	304.3	0.33309	0.12697
308.4	96.4261	304.8	0.33287	0.12731
308.9	96.4258	305.3	0.33273	0.12763
309.4	96.4253	305.8	0.33264	0.1279
309.9	96.4241	306.3	0.33256	0.12813
310.4	96.4214	306.8	0.33245	0.12833
310.9	96.4169	307.3	0.33231	0.1285
311.4	96.4109	307.8	0.33212	0.12863
311.9	96.4041	308.3	0.3319	0.12872
312.4	96.3974	308.8	0.33165	0.12878
312.9	96.3916	309.3	0.33143	0.12884
313.4	96.3866	309.8	0.33129	0.12891
313.9	96.382	310.3	0.33127	0.12903
314.4	96.3776	310.8	0.33139	0.12921
314.9	96.3734	311.3	0.33163	0.12946
315.4	96.3695	311.8	0.33195	0.12974
315.9	96.3664	312.3	0.33229	0.13004
316.4	96.3644	312.8	0.33261	0.13031
316.9	96.3628	313.3	0.3329	0.13053
317.4	96.3611	313.8	0.33317	0.1307
317.9	96.359	314.3	0.33343	0.13081
318.4	96.3562	314.8	0.33368	0.13086
318.9	96.3532	315.3	0.33388	0.13088
319.4	96.3503	315.8	0.33399	0.13087
319.9	96.3475	316.3	0.33396	0.13087
320.4	96.3444	316.8	0.33377	0.13089
320.9	96.3412	317.3	0.33344	0.13097
321.4	96.3385	317.8	0.33303	0.13112
321.9	96.336	318.3	0.33264	0.13136
322.4	96.3334	318.8	0.33233	0.1317
322.9	96.33	319.3	0.3322	0.13212
323.4	96.3256	319.8	0.33224	0.1326
323.9	96.3201	320.3	0.33247	0.13309
324.4	96.3148	320.8	0.33283	0.13352
324.9	96.3101	321.3	0.33325	0.13386
325.4	96.3054	321.8	0.3337	0.13407
325.9	96.3	322.3	0.33412	0.13419
326.4	96.2937	322.8	0.33453	0.13429
326.9	96.2872	323.3	0.33495	0.13445
327.4	96.2809	323.8	0.33538	0.13472
327.9	96.2757	324.3	0.33582	0.13507
328.4	96.2716	324.8	0.33624	0.13543
328.9	96.2683	325.3	0.33656	0.13574
329.4	96.2651	325.8	0.33671	0.13594
329.9	96.2618	326.3	0.33667	0.136
330.4	96.2579	326.8	0.33646	0.13596
330.9	96.254	327.3	0.33613	0.13585
331.4	96.2506	327.8	0.33577	0.13573
331.9	96.2477	328.3	0.33543	0.13559
332.4	96.2458	328.8	0.33515	0.13544
332.9	96.2441	329.3	0.33489	0.13528
333.4	96.2422	329.8	0.3346	0.13513
333.9	96.2398	330.3	0.33425	0.135
334.4	96.2368	330.8	0.33379	0.13494
334.9	96.2335	331.3	0.33325	0.13498
335.4	96.23	331.8	0.33268	0.13516
335.9	96.2264	332.3	0.33218	0.1355
336.4	96.2229	332.8	0.33184	0.13601
336.9	96.2193	333.3	0.33175	0.13667
337.4	96.2157	333.8	0.33198	0.13743
337.9	96.2122	334.3	0.33253	0.1382
338.4	96.209	334.8	0.33334	0.13887
338.9	96.2061	335.3	0.33431	0.13939
339.4	96.2035	335.8	0.33529	0.13973
339.9	96.2007	336.3	0.33613	0.13989
340.4	96.1976	336.8	0.33677	0.13996
340.9	96.1941	337.3	0.33715	0.13997
341.4	96.1902	337.8	0.33727	0.13998
341.9	96.1861	338.3	0.33714	0.14003
342.4	96.1822	338.8	0.33681	0.14015
342.9	96.1785	339.3	0.33634	0.14034
343.4	96.1752	339.8	0.3358	0.14059
343.9	96.172	340.3	0.33525	0.14091
344.4	96.1689	340.8	0.33475	0.14127
344.9	96.1657	341.3	0.33432	0.14165
345.4	96.1621	341.8	0.33396	0.14205
345.9	96.1581	342.3	0.33367	0.14244
346.4	96.1535	342.8	0.33344	0.14281
346.9	96.1485	343.3	0.33328	0.14314
347.4	96.1434	343.8	0.33321	0.14341
347.9	96.1386	344.3	0.33324	0.1436
348.4	96.1342	344.8	0.33338	0.14368
348.9	96.1308	345.3	0.33357	0.14362
349.4	96.1284	345.8	0.33375	0.14344
349.9	96.1268	346.3	0.33387	0.14318
350.4	96.1251	346.8	0.33393	0.14288
350.9	96.1225	347.3	0.33396	0.1426
351.4	96.1195	347.8	0.33406	0.14237
351.9	96.1166	348.3	0.33429	0.14221
352.4	96.1144	348.8	0.33465	0.14215
352.9	96.1133	349.3	0.3351	0.14216
353.4	96.113	349.8	0.33557	0.14226
353.9	96.1126	350.3	0.336	0.14241
354.4	96.1118	350.8	0.33632	0.14262
354.9	96.1101	351.3	0.33653	0.14288
355.4	96.1074	351.8	0.33665	0.14318
355.9	96.1036	352.3	0.33673	0.14354
356.4	96.0989	352.8	0.33682	0.14394
356.9	96.0941	353.3	0.33695	0.14438
357.4	96.0894	353.8	0.3371	0.14485
357.9	96.0849	354.3	0.33723	0.14535
358.4	96.0804	354.8	0.33729	0.14587
358.9	96.076	355.3	0.33722	0.14639
359.4	96.0715	355.8	0.33698	0.14687
359.9	96.0673	356.3	0.3366	0.1473
360.4	96.0637	356.8	0.33615	0.14764
360.9	96.0605	357.3	0.33572	0.14795
361.4	96.0576	357.8	0.33543	0.14822
361.9	96.0547	358.3	0.3354	0.14851
362.4	96.0515	358.8	0.3357	0.1488
362.9	96.0476	359.3	0.33631	0.1491
363.4	96.0427	359.8	0.33714	0.14935
363.9	96.0371	360.3	0.33805	0.14955
364.4	96.031	360.8	0.33887	0.14971
364.9	96.0248	361.3	0.33948	0.14986
365.4	96.0189	361.8	0.3398	0.15005
365.9	96.0135	362.3	0.33983	0.15033
366.4	96.0084	362.8	0.33964	0.1507
366.9	96.0031	363.3	0.33931	0.15113
367.4	95.9978	363.8	0.33895	0.15159
367.9	95.9925	364.3	0.33862	0.15202
368.4	95.9878	364.8	0.33838	0.15239
368.9	95.9839	365.3	0.33825	0.1527
369.4	95.9808	365.8	0.33822	0.15296
369.9	95.9777	366.3	0.33824	0.15316
370.4	95.9745	366.8	0.33824	0.15332
370.9	95.9708	367.3	0.33816	0.15341
371.4	95.967	367.8	0.33798	0.15344
371.9	95.9638	368.3	0.33771	0.15339
372.4	95.9614	368.8	0.3374	0.15329
372.9	95.9596	369.3	0.33717	0.15317
373.4	95.9578	369.8	0.33709	0.15307
373.9	95.9556	370.3	0.33721	0.153
374.4	95.9527	370.8	0.33753	0.15299
374.9	95.9496	371.3	0.33803	0.15303
375.4	95.9465	371.8	0.33864	0.15311
375.9	95.9435	372.3	0.33929	0.15318
376.4	95.9403	372.8	0.33987	0.15325
376.9	95.9369	373.3	0.3403	0.15329
377.4	95.9336	373.8	0.34051	0.15331
377.9	95.9305	374.3	0.34051	0.1533
378.4	95.9271	374.8	0.34032	0.15323
378.9	95.9235	375.3	0.34001	0.15307
379.4	95.9194	375.8	0.33968	0.1528
379.9	95.9147	376.3	0.33941	0.15243
380.4	95.9086	376.8	0.33926	0.15203
380.9	95.9008	377.3	0.33924	0.15168
381.4	95.8925	377.8	0.33933	0.15144
381.9	95.8847	378.3	0.33943	0.15136
382.4	95.878	378.8	0.33949	0.15139
382.9	95.8727	379.3	0.33947	0.15149
383.4	95.8686	379.8	0.33938	0.1516
383.9	95.8652	380.3	0.33924	0.1517
384.4	95.8621	380.8	0.33908	0.15179
384.9	95.8591	381.3	0.33893	0.15192
385.4	95.8563	381.8	0.33877	0.15214
385.9	95.8535	382.3	0.33861	0.15245
386.4	95.851	382.8	0.33845	0.15282
386.9	95.8487	383.3	0.33826	0.15321
387.4	95.8465	383.8	0.33807	0.15355
387.9	95.844	384.3	0.33786	0.1538
388.4	95.841	384.8	0.33768	0.15399
388.9	95.8373	385.3	0.33757	0.15415
389.4	95.8326	385.8	0.33759	0.15435
389.9	95.827	386.3	0.33778	0.15462
390.4	95.8206	386.8	0.33814	0.15495
390.9	95.8143	387.3	0.33862	0.15531
391.4	95.8089	387.8	0.33911	0.15563
391.9	95.8049	388.3	0.33955	0.15588
392.4	95.8021	388.8	0.33992	0.15608
392.9	95.8002	389.3	0.34027	0.15622
393.4	95.7984	389.8	0.34068	0.15634
393.9	95.7963	390.3	0.34121	0.15641
394.4	95.7937	390.8	0.34189	0.15644
394.9	95.7904	391.3	0.34265	0.1564
395.4	95.7861	391.8	0.34338	0.1563
395.9	95.7807	392.3	0.34395	0.15617
396.4	95.7747	392.8	0.3443	0.15602
396.9	95.7684	393.3	0.3444	0.15588
397.4	95.7624	393.8	0.34429	0.15576
397.9	95.757	394.3	0.34404	0.15565
398.4	95.7519	394.8	0.34371	0.15558
398.9	95.7469	395.3	0.34334	0.15551
399.4	95.742	395.8	0.34294	0.15543
399.9	95.7371	396.3	0.34253	0.15529
400.4	95.7324	396.8	0.34214	0.15504
400.9	95.7278	397.3	0.34183	0.15465
401.4	95.7233	397.8	0.34167	0.15413
401.9	95.7186	398.3	0.34173	0.15359
402.4	95.7141	398.8	0.34203	0.15311
402.9	95.7099	399.3	0.34255	0.15278
403.4	95.7063	399.8	0.34323	0.15264
403.9	95.7029	400.3	0.34392	0.15266
404.4	95.6996	400.8	0.34453	0.15276
404.9	95.696	401.3	0.34497	0.15287
405.4	95.6922	401.8	0.34518	0.15293
405.9	95.6882	402.3	0.34513	0.15293
406.4	95.6844	402.8	0.34483	0.15289
406.9	95.6806	403.3	0.34433	0.15284
407.4	95.6768	403.8	0.34372	0.15281
407.9	95.6733	404.3	0.34315	0.15278
408.4	95.6702	404.8	0.34279	0.15273
408.9	95.6674	405.3	0.34276	0.15262
409.4	95.6646	405.8	0.34307	0.15241
409.9	95.6615	406.3	0.34367	0.15208
410.4	95.6581	406.8	0.34439	0.15166
410.9	95.6542	407.3	0.34506	0.15117
411.4	95.6501	407.8	0.34552	0.15066
411.9	95.6459	408.3	0.34569	0.15019
412.4	95.6417	408.8	0.34556	0.14979
412.9	95.6376	409.3	0.3452	0.1495
413.4	95.6335	409.8	0.3447	0.14933
413.9	95.6294	410.3	0.34416	0.14926
414.4	95.6251	410.8	0.34369	0.14928
414.9	95.6206	411.3	0.34338	0.14934
415.4	95.6163	411.8	0.34328	0.1494
415.9	95.6128	412.3	0.34341	0.14944
416.4	95.6098	412.8	0.34369	0.14943
416.9	95.6066	413.3	0.34403	0.14936
417.4	95.6034	413.8	0.34427	0.14922
417.9	95.6004	414.3	0.34434	0.14901
418.4	95.5977	414.8	0.3442	0.14873
418.9	95.5948	415.3	0.3439	0.14841
419.4	95.5918	415.8	0.34355	0.14809
419.9	95.5885	416.3	0.34328	0.14778
420.4	95.5852	416.8	0.3432	0.14752
420.9	95.5817	417.3	0.34336	0.1473
421.4	95.5779	417.8	0.34374	0.14716
421.9	95.5738	418.3	0.34422	0.14708
422.4	95.5693	418.8	0.34464	0.14706
422.9	95.5648	419.3	0.3448	0.14706
423.4	95.5607	419.8	0.34461	0.14702
423.9	95.5568	420.3	0.34408	0.14689
424.4	95.5529	420.8	0.34337	0.14666
424.9	95.5494	421.3	0.3427	0.14635
425.4	95.5464	421.8	0.34226	0.146
425.9	95.5441	422.3	0.34218	0.14567
426.4	95.542	422.8	0.34242	0.14541
426.9	95.5395	423.3	0.3429	0.14523
427.4	95.5359	423.8	0.34346	0.1451
427.9	95.531	424.3	0.34393	0.145
428.4	95.5256	424.8	0.34421	0.14491
428.9	95.5201	425.3	0.34427	0.1448
429.4	95.5152	425.8	0.34411	0.14469
429.9	95.5109	426.3	0.34382	0.14458
430.4	95.507	426.8	0.34347	0.14447
430.9	95.5035	427.3	0.34311	0.14437
431.4	95.5002	427.8	0.34281	0.14426
431.9	95.4971	428.3	0.34258	0.14418
432.4	95.4938	428.8	0.34242	0.14412
432.9	95.4901	429.3	0.3423	0.14411
433.4	95.4857	429.8	0.34219	0.14413
433.9	95.4805	430.3	0.34203	0.14417
434.4	95.4745	430.8	0.34181	0.14422
434.9	95.4679	431.3	0.34153	0.14423
435.4	95.4606	431.8	0.34126	0.14416
435.9	95.4526	432.3	0.34107	0.14397
436.4	95.4446	432.8	0.34103	0.14361
436.9	95.4382	433.3	0.34115	0.14311
437.4	95.4337	433.8	0.34138	0.14255
437.9	95.4307	434.3	0.34161	0.14201
438.4	95.4284	434.8	0.34174	0.14159
438.9	95.4254	435.3	0.34171	0.14135
439.4	95.4212	435.8	0.34154	0.14128
439.9	95.4164	436.3	0.34131	0.14133
440.4	95.4115	436.8	0.34112	0.14139
440.9	95.4067	437.3	0.34102	0.14137
441.4	95.4022	437.8	0.34101	0.14119
441.9	95.3982	438.3	0.34102	0.14086
442.4	95.3947	438.8	0.34099	0.14041
442.9	95.3916	439.3	0.34087	0.13993
443.4	95.3888	439.8	0.34068	0.13947
443.9	95.3859	440.3	0.34046	0.13906
444.4	95.3827	440.8	0.34027	0.13864
444.9	95.3791	441.3	0.34014	0.13819
445.4	95.3752	441.8	0.34005	0.1377
445.9	95.3708	442.3	0.33997	0.13719
446.4	95.3658	442.8	0.33986	0.13673
446.9	95.3604	443.3	0.33968	0.13636
447.4	95.3549	443.8	0.3394	0.1361
447.9	95.3495	444.3	0.33902	0.13592
448.4	95.3443	444.8	0.33858	0.13575
448.9	95.3392	445.3	0.33813	0.13558
449.4	95.3341	445.8	0.33774	0.13539
449.9	95.3292	446.3	0.33748	0.13521
450.4	95.3247	446.8	0.33739	0.1351
450.9	95.3206	447.3	0.33745	0.1351
451.4	95.3164	447.8	0.33763	0.1352
451.9	95.312	448.3	0.33787	0.13538
452.4	95.3076	448.8	0.33811	0.13556
452.9	95.3036	449.3	0.33828	0.13569
453.4	95.3004	449.8	0.33828	0.13569
453.9	95.298	450.3	0.33807	0.13557
454.4	95.2962	450.8	0.33761	0.13536
454.9	95.2945	451.3	0.33694	0.13515
455.4	95.2933	451.8	0.33611	0.135
455.9	95.2926	452.3	0.33523	0.13493
456.4	95.292	452.8	0.33436	0.13492
456.9	95.2911	453.3	0.33356	0.13494
457.4	95.2896	453.8	0.33284	0.13495
457.9	95.2871	454.3	0.33219	0.13494
458.4	95.2836	454.8	0.3316	0.13491
458.9	95.2793	455.3	0.3311	0.13487
459.4	95.2743	455.8	0.33074	0.13481
459.9	95.2689	456.3	0.33057	0.13472
460.4	95.2631	456.8	0.3306	0.13459
460.9	95.2572	457.3	0.3308	0.13441
461.4	95.2514	457.8	0.33111	0.13418
461.9	95.246	458.3	0.33143	0.13392
462.4	95.241	458.8	0.33164	0.13363
462.9	95.2362	459.3	0.33165	0.13336
463.4	95.2318	459.8	0.33139	0.13313
463.9	95.2281	460.3	0.33083	0.13296
464.4	95.2253	460.8	0.33004	0.13287
464.9	95.2232	461.3	0.32917	0.13285
465.4	95.2215	461.8	0.32837	0.13287
465.9	95.2193	462.3	0.32779	0.1329
466.4	95.216	462.8	0.32749	0.13291
466.9	95.2116	463.3	0.32745	0.13289
467.4	95.2064	463.8	0.32758	0.13283
467.9	95.2008	464.3	0.32778	0.13274
468.4	95.1952	464.8	0.32797	0.13262
468.9	95.1897	465.3	0.3281	0.13245
469.4	95.1842	465.8	0.32818	0.13224
469.9	95.1783	466.3	0.32822	0.13195
470.4	95.1717	466.8	0.32826	0.1316
470.9	95.1648	467.3	0.32832	0.13122
471.4	95.1585	467.8	0.32844	0.13084
471.9	95.1533	468.3	0.32859	0.13052
472.4	95.149	468.8	0.32877	0.13028
472.9	95.1454	469.3	0.32892	0.13013
473.4	95.1419	469.8	0.32899	0.13002
473.9	95.1382	470.3	0.32891	0.12988
474.4	95.1343	470.8	0.32863	0.12967
474.9	95.1302	471.3	0.32815	0.12938
475.4	95.1264	471.8	0.32751	0.12908
475.9	95.1231	472.3	0.3268	0.12889
476.4	95.1207	472.8	0.3261	0.12891
476.9	95.1189	473.3	0.3255	0.12921
477.4	95.1173	473.8	0.32502	0.12974
477.9	95.1151	474.3	0.32466	0.1304
478.4	95.112	474.8	0.32436	0.13105
478.9	95.1078	475.3	0.32411	0.13159
479.4	95.1022	475.8	0.32391	0.13192
479.9	95.0954	476.3	0.32382	0.13204
480.4	95.0877	476.8	0.32388	0.13197
480.9	95.08	477.3	0.3241	0.13173
481.4	95.0731	477.8	0.32443	0.13138
481.9	95.0678	478.3	0.32478	0.13098
482.4	95.0639	478.8	0.32508	0.13058
482.9	95.061	479.3	0.32527	0.13025
483.4	95.0586	479.8	0.32534	0.13003
483.9	95.0561	480.3	0.32531	0.12991
484.4	95.0533	480.8	0.32523	0.12987
484.9	95.0501	481.3	0.3251	0.12985
485.4	95.0467	481.8	0.32493	0.12984
485.9	95.0433	482.3	0.32473	0.12982
486.4	95.0398	482.8	0.32454	0.1298
486.9	95.0357	483.3	0.3244	0.1298
487.4	95.0307	483.8	0.3244	0.12981
487.9	95.0252	484.3	0.32458	0.12984
488.4	95.0198	484.8	0.32494	0.12987
488.9	95.0153	485.3	0.32539	0.12991
489.4	95.0122	485.8	0.32583	0.12995
489.9	95.0102	486.3	0.32612	0.12998
490.4	95.0085	486.8	0.32612	0.12997
490.9	95.0064	487.3	0.32574	0.12988
491.4	95.0032	487.8	0.32498	0.12972
491.9	94.999	488.3	0.32391	0.12952
492.4	94.9942	488.8	0.32271	0.12934
492.9	94.9896	489.3	0.32156	0.12927
493.4	94.9857	489.8	0.32061	0.12936
493.9	94.9828	490.3	0.31994	0.12959
494.4	94.9808	490.8	0.31956	0.12994
494.9	94.979	491.3	0.31942	0.13032
495.4	94.9768	491.8	0.31944	0.13063
495.9	94.9738	492.3	0.31958	0.1308
496.4	94.97	492.8	0.31986	0.13078
496.9	94.9656	493.3	0.32031	0.13062
497.4	94.9612	493.8	0.32092	0.13039
497.9	94.9571	494.3	0.32169	0.13019
498.4	94.9532	494.8	0.32252	0.13012
498.9	94.9496	495.3	0.32331	0.13021
499.4	94.9459	495.8	0.32404	0.13042
499.9	94.9421	496.3	0.32471	0.13066
500.4	94.9385	496.8	0.32536	0.13082
500.9	94.9351	497.3	0.32601	0.13085
501.4	94.9318	497.8	0.32665	0.13073
501.9	94.9286	498.3	0.32719	0.13048
502.4	94.9256	498.8	0.32752	0.13015
502.9	94.9226	499.3	0.32756	0.12978
503.4	94.9193	499.8	0.32728	0.1294
503.9	94.9156	500.3	0.32675	0.12904
504.4	94.9116	500.8	0.32606	0.12873
504.9	94.9079	501.3	0.3253	0.12851
505.4	94.9046	501.8	0.32455	0.1284
505.9	94.9018	502.3	0.32383	0.12843
506.4	94.8991	502.8	0.32312	0.12858
506.9	94.8957	503.3	0.32241	0.12879
507.4	94.8917	503.8	0.3217	0.12899
507.9	94.8873	504.3	0.32104	0.12914
508.4	94.8827	504.8	0.32051	0.12921
508.9	94.8777	505.3	0.32024	0.12921
509.4	94.8725	505.8	0.3203	0.12919
509.9	94.8675	506.3	0.32075	0.12918
510.4	94.863	506.8	0.32151	0.1292
510.9	94.8591	507.3	0.32243	0.12926
511.4	94.8559	507.8	0.32334	0.12933
511.9	94.8529	508.3	0.32406	0.12939
512.4	94.8501	508.8	0.3245	0.12939
512.9	94.8474	509.3	0.32462	0.12934
513.4	94.8445	509.8	0.32447	0.12924
513.9	94.8415	510.3	0.32412	0.12911
514.4	94.838	510.8	0.32365	0.12896
514.9	94.8342	511.3	0.32312	0.1288
515.4	94.8301	511.8	0.32258	0.1286
515.9	94.8258	512.3	0.32206	0.12838
516.4	94.8216	512.8	0.32162	0.12816
516.9	94.8176	513.3	0.32131	0.128
517.4	94.8141	513.8	0.32118	0.12795
517.9	94.811	514.3	0.32128	0.128
518.4	94.808	514.8	0.32158	0.12814
518.9	94.8049	515.3	0.32202	0.12831
519.4	94.8014	515.8	0.32249	0.12846
519.9	94.7973	516.3	0.32287	0.12858
520.4	94.7926	516.8	0.32306	0.12868
520.9	94.7871	517.3	0.32303	0.1288
521.4	94.7813	517.8	0.3228	0.12897
521.9	94.7753	518.3	0.32249	0.1292
522.4	94.7695	518.8	0.32222	0.12948
522.9	94.7641	519.3	0.32207	0.12975
523.4	94.7595	519.8	0.32209	0.12995
523.9	94.7555	520.3	0.32223	0.13002
524.4	94.7517	520.8	0.32243	0.12998
524.9	94.7479	521.3	0.32261	0.12986
525.4	94.7443	521.8	0.32271	0.12974
525.9	94.7407	522.3	0.32275	0.12968
526.4	94.7366	522.8	0.32275	0.12972
526.9	94.7318	523.3	0.32275	0.12981
527.4	94.7267	523.8	0.32278	0.12992
527.9	94.7217	524.3	0.32281	0.13
528.4	94.7172	524.8	0.32281	0.13001
528.9	94.7131	525.3	0.32272	0.12998
529.4	94.7092	525.8	0.32252	0.12993
529.9	94.7054	526.3	0.32224	0.12992
530.4	94.7017	526.8	0.32193	0.12996
530.9	94.698	527.3	0.32168	0.13005
531.4	94.6943	527.8	0.32153	0.13019
531.9	94.6903	528.3	0.32152	0.13034
532.4	94.6861	528.8	0.3216	0.13044
532.9	94.6821	529.3	0.32171	0.13046
533.4	94.6784	529.8	0.32178	0.13036
533.9	94.6749	530.3	0.32177	0.13018
534.4	94.6719	530.8	0.32168	0.12995
534.9	94.6694	531.3	0.32157	0.12973
535.4	94.6673	531.8	0.32151	0.12959
535.9	94.665	532.3	0.32157	0.12954
536.4	94.6626	532.8	0.32178	0.12961
536.9	94.6598	533.3	0.32216	0.1298
537.4	94.6568	533.8	0.32269	0.13008
537.9	94.6533	534.3	0.32333	0.13043
538.4	94.6493	534.8	0.32402	0.13081
538.9	94.6452	535.3	0.32467	0.13114
539.4	94.641	535.8	0.32515	0.13135
539.9	94.6368	536.3	0.32538	0.13142
540.4	94.6331	536.8	0.32532	0.13138
540.9	94.6302	537.3	0.325	0.13128
541.4	94.6284	537.8	0.32458	0.13119
541.9	94.6278	538.3	0.32421	0.13115
542.4	94.6279	538.8	0.32407	0.13117
542.9	94.6278	539.3	0.32419	0.13123
543.4	94.6269	539.8	0.32452	0.13132
543.9	94.6251	540.3	0.32495	0.1314
544.4	94.6227	540.8	0.32532	0.13149
544.9	94.6197	541.3	0.32558	0.13162
545.4	94.6166	541.8	0.32569	0.13178
545.9	94.613	542.3	0.3257	0.13198
546.4	94.6089	542.8	0.32565	0.13217
546.9	94.6043	543.3	0.32558	0.13235
547.4	94.5996	543.8	0.32556	0.1325
547.9	94.5948	544.3	0.32563	0.13265
548.4	94.59	544.8	0.32584	0.13282
548.9	94.585	545.3	0.3262	0.13301
549.4	94.5795	545.8	0.32665	0.13322
549.9	94.5738	546.3	0.3271	0.1334
550.4	94.5685	546.8	0.32743	0.13351
550.9	94.5636	547.3	0.32752	0.13353
551.4	94.559	547.8	0.32735	0.13348
551.9	94.5545	548.3	0.32696	0.13339
552.4	94.5497	548.8	0.32644	0.13332
552.9	94.545	549.3	0.3259	0.13331
553.4	94.5408	549.8	0.32543	0.13337
553.9	94.5375	550.3	0.32511	0.13347
554.4	94.535	550.8	0.32494	0.13357
554.9	94.5332	551.3	0.32492	0.13363
555.4	94.531	551.8	0.32503	0.13361
555.9	94.5283	552.3	0.32526	0.13353
556.4	94.5251	552.8	0.32558	0.13343
556.9	94.5217	553.3	0.32594	0.13336
557.4	94.5184	553.8	0.32628	0.13336
557.9	94.5151	554.3	0.3265	0.13345
558.4	94.5118	554.8	0.32656	0.13364
558.9	94.5083	555.3	0.32649	0.13391
559.4	94.5044	555.8	0.32634	0.13424
559.9	94.5001	556.3	0.32623	0.13457
560.4	94.4956	556.8	0.32624	0.13486
560.9	94.4913	557.3	0.32641	0.13503
561.4	94.4871	557.8	0.32673	0.13505
561.9	94.4829	558.3	0.32716	0.13494
562.4	94.4789	558.8	0.32762	0.13477
562.9	94.475	559.3	0.32802	0.13461
563.4	94.4715	559.8	0.32829	0.13452
563.9	94.4686	560.3	0.32841	0.13451
564.4	94.466	560.8	0.32837	0.13456
564.9	94.463	561.3	0.32821	0.13463
565.4	94.4592	561.8	0.32798	0.13467
565.9	94.4547	562.3	0.32776	0.13466
566.4	94.4495	562.8	0.32757	0.13461
566.9	94.444	563.3	0.32743	0.13456
567.4	94.4384	563.8	0.32735	0.13454
567.9	94.4329	564.3	0.32731	0.13457
568.4	94.4274	564.8	0.32732	0.13465
568.9	94.4223	565.3	0.32734	0.13475
569.4	94.4175	565.8	0.32735	0.13485
569.9	94.4128	566.3	0.32734	0.13494
570.4	94.4081	566.8	0.32731	0.13501
570.9	94.4031	567.3	0.32732	0.13508
571.4	94.3979	567.8	0.32743	0.13515
571.9	94.3928	568.3	0.3277	0.1352
572.4	94.3878	568.8	0.32814	0.13524
572.9	94.3831	569.3	0.32867	0.13526
573.4	94.3785	569.8	0.32921	0.13529
573.9	94.3735	570.3	0.32967	0.13534
574.4	94.3679	570.8	0.33004	0.13543
574.9	94.3625	571.3	0.33033	0.13554
575.4	94.3578	571.8	0.33056	0.13564
575.9	94.3541	572.3	0.33076	0.13568
576.4	94.351	572.8	0.33093	0.13563
576.9	94.3479	573.3	0.33108	0.13549
577.4	94.3442	573.8	0.33124	0.13526
577.9	94.3402	574.3	0.33145	0.13501
578.4	94.3363	574.8	0.3317	0.13477
578.9	94.3327	575.3	0.33199	0.1346
579.4	94.3294	575.8	0.33222	0.13451
579.9	94.3263	576.3	0.33228	0.13451
580.4	94.323	576.8	0.33209	0.13457
580.9	94.3196	577.3	0.33163	0.13467
581.4	94.3158	577.8	0.33095	0.1348
581.9	94.3114	578.3	0.33019	0.13493
582.4	94.3061	578.8	0.3295	0.13505
582.9	94.3	579.3	0.32899	0.13515
583.4	94.2933	579.8	0.32875	0.13522
583.9	94.2866	580.3	0.32878	0.13522
584.4	94.2806	580.8	0.32901	0.13515
584.9	94.2753	581.3	0.32935	0.13498
585.4	94.2706	581.8	0.32967	0.13473
585.9	94.2661	582.3	0.32989	0.13442
586.4	94.2615	582.8	0.32996	0.13412
586.9	94.2568	583.3	0.32988	0.13388
587.4	94.2519	583.8	0.32972	0.13374
587.9	94.2469	584.3	0.32953	0.13372
588.4	94.2417	584.8	0.32938	0.1338
588.9	94.236	585.3	0.32932	0.13393
589.4	94.2296	585.8	0.32935	0.13408
589.9	94.2225	586.3	0.32948	0.13419
590.4	94.2153	586.8	0.32969	0.13423
590.9	94.2087	587.3	0.32997	0.13418
591.4	94.203	587.8	0.33032	0.13407
591.9	94.1987	588.3	0.33075	0.13394
592.4	94.1956	588.8	0.33123	0.13387
592.9	94.1934	589.3	0.33171	0.13392
593.4	94.1912	589.8	0.33211	0.13411
593.9	94.1885	590.3	0.33234	0.13442
594.4	94.1852	590.8	0.33235	0.13478
594.9	94.1817	591.3	0.33214	0.13511
595.4	94.1786	591.8	0.33178	0.13536
595.9	94.1766	592.3	0.33136	0.1355
596.4	94.1756	592.8	0.33096	0.13555
596.9	94.1751	593.3	0.33061	0.13554
597.4	94.1743	593.8	0.33032	0.13548
597.9	94.172	594.3	0.33004	0.13537
598.4	94.1683	594.8	0.32977	0.13517
598.9	94.1636	595.3	0.32952	0.13483
599.4	94.1585	595.8	0.32932	0.13434
599.9	94.1534	596.3	0.32921	0.13375
600.4	94.1485	596.8	0.32921	0.13314
600.9	94.1439	597.3	0.32931	0.13264
601.4	94.1397	597.8	0.32947	0.13234
601.9	94.1358	598.3	0.32961	0.13225
602.4	94.1322	598.8	0.32971	0.13237
602.9	94.1291	599.3	0.32976	0.13261
603.4	94.1267	599.8	0.32978	0.13287
603.9	94.1252	600.3	0.32982	0.13306
604.4	94.1245	600.8	0.32987	0.13314
604.9	94.1239	601.3	0.32993	0.13312
605.4	94.1226	601.8	0.33	0.13302
605.9	94.12	602.3	0.3301	0.13291
606.4	94.1157	602.8	0.33024	0.13284
606.9	94.1099	603.3	0.33043	0.13285
607.4	94.1032	603.8	0.33063	0.13292
607.9	94.096	604.3	0.33078	0.13305
608.4	94.0891	604.8	0.33079	0.13321
608.9	94.0826	605.3	0.33063	0.13336
609.4	94.0769	605.8	0.3303	0.13346
609.9	94.0715	606.3	0.32986	0.13346
610.4	94.0659	606.8	0.32942	0.13335
610.9	94.0597	607.3	0.32906	0.13314
611.4	94.0531	607.8	0.32884	0.13285
611.9	94.0465	608.3	0.3288	0.13254
612.4	94.0407	608.8	0.32892	0.13226
612.9	94.0362	609.3	0.32912	0.13202
613.4	94.0334	609.8	0.32932	0.13179
613.9	94.0314	610.3	0.32943	0.13154
614.4	94.0294	610.8	0.32942	0.1312
614.9	94.0266	611.3	0.32932	0.13077
615.4	94.0227	611.8	0.32917	0.1303
615.9	94.0182	612.3	0.32901	0.12987
616.4	94.0136	612.8	0.32883	0.12952
616.9	94.0091	613.3	0.32857	0.12929
617.4	94.0049	613.8	0.32813	0.12913
617.9	94.0008	614.3	0.32742	0.12901
618.4	93.9966	614.8	0.32641	0.12885
618.9	93.9926	615.3	0.32515	0.12865
619.4	93.9894	615.8	0.32381	0.1284
619.9	93.9872	616.3	0.32252	0.12812
620.4	93.9864	616.8	0.32142	0.12787
620.9	93.9865	617.3	0.32054	0.12767
621.4	93.9866	617.8	0.3199	0.12756
621.9	93.986	618.3	0.31945	0.12755
622.4	93.9841	618.8	0.31915	0.12763
622.9	93.9808	619.3	0.31897	0.12779
623.4	93.9765	619.8	0.31888	0.12799
623.9	93.9719	620.3	0.31883	0.12817
624.4	93.9682	620.8	0.31879	0.12832
624.9	93.9658	621.3	0.31878	0.12837
625.4	93.9644	621.8	0.3188	0.12833
625.9	93.9633	622.3	0.31888	0.12817
626.4	93.9614	622.8	0.319	0.12791
626.9	93.9587	623.3	0.31912	0.12757
627.4	93.9557	623.8	0.31918	0.12719
627.9	93.9527	624.3	0.31912	0.12685
628.4	93.9501	624.8	0.31891	0.12662
628.9	93.9481	625.3	0.31855	0.12653
629.4	93.9467	625.8	0.31807	0.12657
629.9	93.9456	626.3	0.31754	0.12666
630.4	93.9448	626.8	0.31704	0.12673
630.9	93.944	627.3	0.31663	0.12672
631.4	93.9426	627.8	0.31634	0.12659
631.9	93.9405	628.3	0.31615	0.12633
632.4	93.9378	628.8	0.31602	0.12592
632.9	93.9347	629.3	0.31589	0.12537
633.4	93.9314	629.8	0.31577	0.12471
633.9	93.928	630.3	0.31564	0.12402
634.4	93.9245	630.8	0.31554	0.12338
634.9	93.921	631.3	0.31547	0.12287
635.4	93.9176	631.8	0.31543	0.12253
635.9	93.9145	632.3	0.31538	0.12233
636.4	93.9112	632.8	0.31529	0.12218
636.9	93.9075	633.3	0.31508	0.122
637.4	93.9034	633.8	0.31472	0.12176
637.9	93.8989	634.3	0.3142	0.12146
638.4	93.8942	634.8	0.31356	0.12113
638.9	93.8896	635.3	0.31291	0.12084
639.4	93.8851	635.8	0.31231	0.12061
639.9	93.881	636.3	0.31187	0.12045
640.4	93.8777	636.8	0.31158	0.12035
640.9	93.8756	637.3	0.31142	0.12029
641.4	93.8742	637.8	0.31134	0.12022
641.9	93.873	638.3	0.31129	0.12013
642.4	93.8709	638.8	0.31123	0.12003
642.9	93.8678	639.3	0.31113	0.11995
643.4	93.8644	639.8	0.31099	0.11991
643.9	93.8613	640.3	0.3108	0.11991
644.4	93.858	640.8	0.31055	0.11991
644.9	93.8546	641.3	0.31028	0.11984
645.4	93.8515	641.8	0.31	0.11966
645.9	93.8491	642.3	0.30972	0.11935
646.4	93.8474	642.8	0.30943	0.11895
646.9	93.846	643.3	0.30914	0.11859
647.4	93.8443	643.8	0.30884	0.11833
647.9	93.8421	644.3	0.30857	0.11823
648.4	93.8403	644.8	0.30831	0.11827
648.9	93.8394	645.3	0.30803	0.11841
649.4	93.8386	645.8	0.3077	0.11858
649.9	93.8374	646.3	0.30728	0.11874
650.4	93.8358	646.8	0.30678	0.11888
650.9	93.8341	647.3	0.30627	0.11899
651.4	93.8326	647.8	0.30584	0.11906
651.9	93.8314	648.3	0.30555	0.1191
652.4	93.8303	648.8	0.30543	0.11909
652.9	93.829	649.3	0.30547	0.11901
653.4	93.8273	649.8	0.30559	0.11888
653.9	93.8255	650.3	0.30572	0.11872
654.4	93.8236	650.8	0.30577	0.11855
654.9	93.8215	651.3	0.30565	0.11844
655.4	93.8193	651.8	0.30536	0.11841
655.9	93.8169	652.3	0.305	0.11847
656.4	93.814	652.8	0.30468	0.11862
656.9	93.8103	653.3	0.30452	0.11879
657.4	93.8058	653.8	0.30457	0.11894
657.9	93.801	654.3	0.30478	0.11899
658.4	93.7966	654.8	0.30505	0.11892
658.9	93.7931	655.3	0.30525	0.11873
659.4	93.7909	655.8	0.30532	0.11846
659.9	93.7898	656.3	0.30527	0.11814
660.4	93.7896	656.8	0.30519	0.11782
660.9	93.7898	657.3	0.30512	0.11752
661.4	93.79	657.8	0.30509	0.11727
661.9	93.7901	658.3	0.30507	0.1171
662.4	93.7899	658.8	0.30497	0.11702
662.9	93.7888	659.3	0.30474	0.11703
663.4	93.7865	659.8	0.30433	0.11707
663.9	93.7826	660.3	0.30377	0.11709
664.4	93.7773	660.8	0.30315	0.11701
664.9	93.7712	661.3	0.30255	0.11681
665.4	93.7657	661.8	0.30207	0.11651
665.9	93.7608	662.3	0.30174	0.11618
666.4	93.7567	662.8	0.3016	0.11594
666.9	93.7532	663.3	0.30161	0.11588
667.4	93.7501	663.8	0.30175	0.11605
667.9	93.7473	664.3	0.30197	0.11642
668.4	93.7444	664.8	0.3022	0.1169
668.9	93.7414	665.3	0.30234	0.11741
669.4	93.7388	665.8	0.30226	0.11786
669.9	93.7367	666.3	0.30186	0.11819
670.4	93.7353	666.8	0.30113	0.11836
670.9	93.7346	667.3	0.30015	0.11835
671.4	93.7339	667.8	0.29913	0.11815
671.9	93.733	668.3	0.29832	0.11779
672.4	93.7322	668.8	0.29788	0.1173
672.9	93.7317	669.3	0.29783	0.11676
673.4	93.7314	669.8	0.29808	0.11626
673.9	93.731	670.3	0.29841	0.11589
674.4	93.7299	670.8	0.29867	0.11565
674.9	93.7278	671.3	0.29875	0.11553
675.4	93.7254	671.8	0.2987	0.11548
675.9	93.7228	672.3	0.29858	0.11544
676.4	93.7198	672.8	0.29847	0.1154
676.9	93.7161	673.3	0.29839	0.11537
677.4	93.7116	673.8	0.29833	0.11539
677.9	93.7067	674.3	0.29821	0.11545
678.4	93.7026	674.8	0.29795	0.11553
678.9	93.6994	675.3	0.29753	0.11559
679.4	93.6963	675.8	0.29695	0.1156
679.9	93.6927	676.3	0.29626	0.11557
680.4	93.6896	676.8	0.29555	0.11552
680.9	93.6872	677.3	0.29492	0.11552
681.4	93.6851	677.8	0.29445	0.11559
681.9	93.6826	678.3	0.29418	0.11573
682.4	93.6796	678.8	0.2941	0.11589
682.9	93.6763	679.3	0.29419	0.11602
683.4	93.6738	679.8	0.29436	0.11609
683.9	93.6726	680.3	0.29455	0.11607
684.4	93.6722	680.8	0.29471	0.11599
684.9	93.672	681.3	0.29479	0.11589
685.4	93.6715	681.8	0.29481	0.11581
685.9	93.6703	682.3	0.29478	0.11578
686.4	93.668	682.8	0.29471	0.11583
686.9	93.6647	683.3	0.29458	0.11596
687.4	93.6616	683.8	0.29435	0.11617
687.9	93.6596	684.3	0.294	0.11646
688.4	93.659	684.8	0.29353	0.11675
688.9	93.6593	685.3	0.29301	0.117
689.4	93.6598	685.8	0.29247	0.11713
689.9	93.6596	686.3	0.29197	0.11713
690.4	93.6589	686.8	0.29156	0.11702
690.9	93.6581	687.3	0.29123	0.11685
691.4	93.6578	687.8	0.29098	0.11666
691.9	93.6588	688.3	0.29084	0.11648
692.4	93.6603	688.8	0.29083	0.11629
692.9	93.6612	689.3	0.29101	0.11606
693.4	93.6609	689.8	0.29137	0.11579
693.9	93.6586	690.3	0.29187	0.11554
694.4	93.6548	690.8	0.29241	0.1154
694.9	93.65	691.3	0.29286	0.11545
695.4	93.6442	691.8	0.29315	0.11574
695.9	93.6376	692.3	0.29329	0.11626
696.4	93.6307	692.8	0.29337	0.11695
696.9	93.6238	693.3	0.29352	0.11767
697.4	93.6173	693.8	0.29387	0.11834
697.9	93.6114	694.3	0.29451	0.11885
698.4	93.6059	694.8	0.29552	0.11917
698.9	93.6008	695.3	0.29698	0.11933
699.4	93.5958	695.8	0.29902	0.1194
699.9	93.591	696.3	0.30175	0.11948
700.4	93.5863	696.8	0.30527	0.11965
700.9	93.5819	697.3	0.30973	0.12
701.4	93.5773	697.8	0.31523	0.12055
701.9	93.5714	698.3	0.32169	0.12126
702.4	93.5632	698.8	0.32907	0.12207
702.9	93.5522	699.3	0.33724	0.12293
703.4	93.538	699.8	0.34583	0.12374
703.9	93.5208	700.3	0.35455	0.12449
704.4	93.5005	700.8	0.36339	0.12519
704.9	93.477	701.3	0.37249	0.12592
705.4	93.4506	701.8	0.38193	0.12675
705.9	93.4221	702.3	0.39192	0.12772
706.4	93.3925	702.8	0.40265	0.12884
706.9	93.3635	703.3	0.41422	0.13008
707.4	93.336	703.8	0.42666	0.13138
707.9	93.3104	704.3	0.43988	0.1327
708.4	93.2859	704.8	0.45389	0.13399
708.9	93.2614	705.3	0.46892	0.13526
709.4	93.2361	705.8	0.48525	0.13653
709.9	93.2101	706.3	0.50327	0.13781
710.4	93.184	706.8	0.52338	0.13913
710.9	93.1582	707.3	0.54584	0.1405
711.4	93.1334	707.8	0.57053	0.1419
711.9	93.1096	708.3	0.59698	0.14333
712.4	93.0866	708.8	0.62449	0.14476
712.9	93.0636	709.3	0.65213	0.14614
713.4	93.0399	709.8	0.67866	0.14739
713.9	93.0149	710.3	0.70346	0.14846
714.4	92.9887	710.8	0.72631	0.14934
714.9	92.962	711.3	0.74637	0.14997
715.4	92.9355	711.8	0.76345	0.15036
715.9	92.9098	712.3	0.77769	0.15055
716.4	92.8851	712.8	0.78938	0.15059
716.9	92.8617	713.3	0.79882	0.15055
717.4	92.8397	713.8	0.80647	0.15055
717.9	92.8194	714.3	0.81266	0.15062
718.4	92.8006	714.8	0.81754	0.15078
718.9	92.7827	715.3	0.82118	0.15096
719.4	92.7648	715.8	0.82357	0.15108
719.9	92.7468	716.3	0.8247	0.15107
720.4	92.7289	716.8	0.82455	0.1509
720.9	92.7113	717.3	0.82321	0.1506
721.4	92.6943	717.8	0.8208	0.15025
721.9	92.6777	718.3	0.81745	0.14988
722.4	92.6615	718.8	0.81325	0.14947
722.9	92.6453	719.3	0.80825	0.14898
723.4	92.6291	719.8	0.80247	0.14834
723.9	92.6126	720.3	0.7959	0.14754
724.4	92.5956	720.8	0.78859	0.14662
724.9	92.5785	721.3	0.78068	0.14567
725.4	92.5619	721.8	0.7724	0.14483
725.9	92.5459	722.3	0.764	0.14419
726.4	92.5304	722.8	0.75563	0.14377
726.9	92.5147	723.3	0.74747	0.14357
727.4	92.4981	723.8	0.73964	0.14352
727.9	92.4812	724.3	0.73229	0.14351
728.4	92.4648	724.8	0.72557	0.14348
728.9	92.4494	725.3	0.71947	0.14336
729.4	92.4352	725.8	0.71389	0.14319
729.9	92.4218	726.3	0.70871	0.14302
730.4	92.4086	726.8	0.70376	0.14296
730.9	92.395	727.3	0.69909	0.14304
731.4	92.3809	727.8	0.69471	0.14327
731.9	92.3665	728.3	0.69056	0.14354
732.4	92.3522	728.8	0.68661	0.14377
732.9	92.3383	729.3	0.68275	0.14386
733.4	92.3254	729.8	0.67889	0.14382
733.9	92.3133	730.3	0.67502	0.14367
734.4	92.3016	730.8	0.67124	0.14344
734.9	92.2899	731.3	0.66771	0.14317
735.4	92.2781	731.8	0.66458	0.14287
735.9	92.2661	732.3	0.66185	0.14258
736.4	92.2535	732.8	0.65945	0.14233
736.9	92.2402	733.3	0.65722	0.14217
737.4	92.2259	733.8	0.65501	0.1421
737.9	92.2109	734.3	0.65274	0.14211
738.4	92.1958	734.8	0.65035	0.14213
738.9	92.181	735.3	0.64777	0.14208
739.4	92.1668	735.8	0.6449	0.14191
739.9	92.1534	736.3	0.64162	0.14161
740.4	92.1407	736.8	0.63788	0.14123
740.9	92.1287	737.3	0.63373	0.14085
741.4	92.1173	737.8	0.62934	0.14056
741.9	92.106	738.3	0.62495	0.14037
742.4	92.0946	738.8	0.62091	0.14028
742.9	92.0827	739.3	0.61737	0.14022
743.4	92.0698	739.8	0.61433	0.14015
743.9	92.0562	740.3	0.61167	0.14004
744.4	92.0429	740.8	0.60924	0.13991
744.9	92.0306	741.3	0.60678	0.13979
745.4	92.0198	741.8	0.60411	0.13974
745.9	92.0102	742.3	0.60121	0.1398
746.4	92.0014	742.8	0.59809	0.13996
746.9	91.9929	743.3	0.59483	0.14021
747.4	91.9851	743.8	0.59153	0.14051
747.9	91.9778	744.3	0.58828	0.14084
748.4	91.9707	744.8	0.5852	0.14117
748.9	91.9631	745.3	0.58232	0.14148
749.4	91.9542	745.8	0.57957	0.14171
749.9	91.9437	746.3	0.57694	0.14182
750.4	91.9327	746.8	0.57435	0.14176
750.9	91.9223	747.3	0.57171	0.14155
751.4	91.912	747.8	0.56899	0.1412
751.9	91.9011	748.3	0.56622	0.14077
752.4	91.8902	748.8	0.56344	0.14032
752.9	91.8797	749.3	0.56076	0.1399
753.4	91.8705	749.8	0.55824	0.13956
753.9	91.863	750.3	0.55592	0.13934
754.4	91.8559	750.8	0.55378	0.13927
754.9	91.848	751.3	0.55174	0.13936
755.4	91.8395	751.8	0.54968	0.13959
755.9	91.831	752.3	0.54748	0.13988
756.4	91.8227	752.8	0.54505	0.14014
756.9	91.8151	753.3	0.54244	0.14028
757.4	91.8077	753.8	0.53982	0.14023
757.9	91.7999	754.3	0.5374	0.13997
758.4	91.7916	754.8	0.53534	0.13955
758.9	91.7827	755.3	0.5337	0.13906
759.4	91.7734	755.8	0.53238	0.13858
759.9	91.7638	756.3	0.53111	0.1382
760.4	91.7542	756.8	0.52966	0.13795
760.9	91.7452	757.3	0.52793	0.13789
761.4	91.7367	757.8	0.52594	0.13799
761.9	91.7288	758.3	0.52382	0.13823
762.4	91.7213	758.8	0.52166	0.13856
762.9	91.7137	759.3	0.51956	0.13888
763.4	91.7061	759.8	0.51756	0.13912
763.9	91.6989	760.3	0.51563	0.13923
764.4	91.6916	760.8	0.51383	0.13922
764.9	91.684	761.3	0.51222	0.13912
765.4	91.676	761.8	0.5109	0.139
765.9	91.6676	762.3	0.50989	0.13891
766.4	91.659	762.8	0.50912	0.13889
766.9	91.6503	763.3	0.50842	0.13893
767.4	91.6415	763.8	0.50763	0.13896
767.9	91.6325	764.3	0.50662	0.13895
768.4	91.6229	764.8	0.50533	0.13884
768.9	91.6128	765.3	0.50374	0.13866
769.4	91.602	765.8	0.50192	0.13846
769.9	91.5907	766.3	0.4999	0.13835
770.4	91.579	766.8	0.49777	0.13837
770.9	91.567	767.3	0.49563	0.13856
771.4	91.5548	767.8	0.4936	0.13885
771.9	91.5427	768.3	0.49177	0.13918
772.4	91.5313	768.8	0.49021	0.13949
772.9	91.5211	769.3	0.48895	0.13974
773.4	91.5123	769.8	0.48793	0.13999
773.9	91.5043	770.3	0.48715	0.14025
774.4	91.4968	770.8	0.48655	0.14053
774.9	91.4895	771.3	0.48608	0.14076
775.4	91.4827	771.8	0.48561	0.14084
775.9	91.4771	772.3	0.48498	0.14071
776.4	91.4729	772.8	0.48399	0.14033
776.9	91.4694	773.3	0.48256	0.13975
777.4	91.466	773.8	0.48071	0.1391
777.9	91.4618	774.3	0.4786	0.13854
778.4	91.4565	774.8	0.47644	0.13819
778.9	91.4501	775.3	0.47442	0.13814
779.4	91.443	775.8	0.47261	0.13843
779.9	91.4357	776.3	0.47099	0.13902
780.4	91.4286	776.8	0.46948	0.13979
780.9	91.4219	777.3	0.46789	0.1406
781.4	91.4158	777.8	0.46608	0.14127
781.9	91.41	778.3	0.46397	0.14164
782.4	91.4044	778.8	0.4616	0.14165
782.9	91.3989	779.3	0.45905	0.14128
783.4	91.3933	779.8	0.45638	0.14063
783.9	91.3881	780.3	0.45368	0.13987
784.4	91.3835	780.8	0.45096	0.13914
784.9	91.3797	781.3	0.44817	0.13856
785.4	91.3766	781.8	0.44528	0.13817
785.9	91.374	782.3	0.44237	0.13793
786.4	91.3715	782.8	0.43954	0.13778
786.9	91.3689	783.3	0.4369	0.13764
787.4	91.366	783.8	0.43455	0.13748
787.9	91.3629	784.3	0.43253	0.13734
788.4	91.3598	784.8	0.43079	0.13726
788.9	91.3563	785.3	0.42919	0.13729
789.4	91.3527	785.8	0.42762	0.13744
789.9	91.3489	786.3	0.42594	0.1377
790.4	91.3452	786.8	0.42411	0.13805
790.9	91.3417	787.3	0.42213	0.13843
791.4	91.3384	787.8	0.41997	0.13881
791.9	91.3349	788.3	0.41763	0.13913
792.4	91.3311	788.8	0.41511	0.13936
792.9	91.3272	789.3	0.4124	0.13947
793.4	91.3234	789.8	0.40948	0.13946
793.9	91.3196	790.3	0.4064	0.13937
794.4	91.3157	790.8	0.40326	0.13923
794.9	91.3115	791.3	0.40019	0.1391
795.4	91.3066	791.8	0.39738	0.13898
795.9	91.3014	792.3	0.39498	0.13888
796.4	91.2966	792.8	0.39303	0.13881
796.9	91.2923	793.3	0.39147	0.13876
797.4	91.289	793.8	0.39016	0.13877
797.9	91.2861	794.3	0.38889	0.13886
798.4	91.2834	794.8	0.38744	0.13901
798.9	91.2806	795.3	0.38572	0.13919
799.4	91.278	795.8	0.38377	0.13935
799.9	91.2755	796.3	0.38171	0.13942
800.4	91.2731	796.8	0.3797	0.13938
800.9	91.2706	797.3	0.37785	0.13922
801.4	91.2674	797.8	0.3762	0.13899
801.9	91.2635	798.3	0.37469	0.13873
802.4	91.2591	798.8	0.37319	0.1385
802.9	91.2547	799.3	0.37165	0.13836
803.4	91.2506	799.8	0.37001	0.1383
803.9	91.2471	800.3	0.36831	0.13832
804.4	91.244	800.8	0.3666	0.1384
804.9	91.2411	801.3	0.36494	0.13852
805.4	91.2381	801.8	0.36335	0.1387
805.9	91.2348	802.3	0.36179	0.13896
806.4	91.2309	802.8	0.36024	0.1393
806.9	91.2265	803.3	0.3587	0.13973
807.4	91.2218	803.8	0.35722	0.14016
807.9	91.2175	804.3	0.3558	0.14054
808.4	91.2142	804.8	0.3544	0.14082
808.9	91.2118	805.3	0.35301	0.14094
809.4	91.2093	805.8	0.3516	0.14092
809.9	91.2066	806.3	0.35017	0.1408
810.4	91.2042	806.8	0.34876	0.14066
810.9	91.2022	807.3	0.34745	0.14053
811.4	91.2008	807.8	0.34626	0.14046
811.9	91.1998	808.3	0.34524	0.14043
812.4	91.1986	808.8	0.34439	0.14041
812.9	91.1969	809.3	0.34366	0.14031
813.4	91.1946	809.8	0.34297	0.14012
813.9	91.1924	810.3	0.34219	0.13983
814.4	91.1908	810.8	0.34119	0.13952
814.9	91.1904	811.3	0.33993	0.13927
815.4	91.1912	811.8	0.33845	0.13914
815.9	91.193	812.3	0.33682	0.13914
816.4	91.1953	812.8	0.33516	0.13923
816.9	91.1977	813.3	0.33365	0.13938
817.4	91.1995	813.8	0.33237	0.13955
817.9	91.2004	814.3	0.33137	0.13971
818.4	91.2	814.8	0.33061	0.13982
818.9	91.1988	815.3	0.33	0.13985
819.4	91.1975	815.8	0.32943	0.13978
819.9	91.1962	816.3	0.32877	0.13962
820.4	91.1943	816.8	0.32795	0.13943
820.9	91.1916	817.3	0.32695	0.1393
821.4	91.1884	817.8	0.32581	0.13927
821.9	91.1847	818.3	0.32459	0.1394
822.4	91.1806	818.8	0.32339	0.13963
822.9	91.1764	819.3	0.32226	0.13992
823.4	91.1718	819.8	0.32125	0.14019
823.9	91.1675	820.3	0.3204	0.14037
824.4	91.1639	820.8	0.31969	0.14043
824.9	91.1615	821.3	0.31907	0.14037
825.4	91.1606	821.8	0.3185	0.14019
825.9	91.1606	822.3	0.31792	0.13989
826.4	91.1609	822.8	0.31731	0.1395
826.9	91.1607	823.3	0.31666	0.13909
827.4	91.1599	823.8	0.31596	0.13873
827.9	91.1584	824.3	0.31521	0.1385
828.4	91.1569	824.8	0.31443	0.13846
828.9	91.1557	825.3	0.31366	0.13858
829.4	91.1551	825.8	0.31292	0.13883
829.9	91.1555	826.3	0.3123	0.13914
830.4	91.1567	826.8	0.3118	0.1395
830.9	91.1583	827.3	0.31139	0.13991
831.4	91.1593	827.8	0.31099	0.14038
831.9	91.1591	828.3	0.3105	0.14091
832.4	91.1575	828.8	0.30984	0.14149
832.9	91.155	829.3	0.30897	0.14208
833.4	91.1523	829.8	0.30792	0.14262
833.9	91.15	830.3	0.30677	0.14308
834.4	91.1486	830.8	0.30567	0.14337
834.9	91.148	831.3	0.30477	0.14345
835.4	91.1478	831.8	0.30418	0.1433
835.9	91.1479	832.3	0.30391	0.14297
836.4	91.1486	832.8	0.3039	0.14256
836.9	91.1497	833.3	0.30398	0.14217
837.4	91.1505	833.8	0.30399	0.14192
837.9	91.1505	834.3	0.3038	0.14184
838.4	91.1497	834.8	0.30337	0.14192
838.9	91.1482	835.3	0.30271	0.14208
839.4	91.146	835.8	0.30187	0.14223
839.9	91.1433	836.3	0.30092	0.14231
840.4	91.1399	836.8	0.29991	0.14229
840.9	91.1361	837.3	0.29888	0.14222
841.4	91.1325	837.8	0.29788	0.14213
841.9	91.1298	838.3	0.29699	0.14211
842.4	91.1277	838.8	0.29624	0.14217
842.9	91.1263	839.3	0.29569	0.14232
843.4	91.1252	839.8	0.29533	0.14252
843.9	91.1244	840.3	0.29513	0.14271
844.4	91.1245	840.8	0.29503	0.14283
844.9	91.1263	841.3	0.29494	0.14285
845.4	91.1285	841.8	0.29479	0.14279
845.9	91.1298	842.3	0.29454	0.14271
846.4	91.13	842.8	0.29417	0.14271
846.9	91.129	843.3	0.29367	0.14285
847.4	91.1273	843.8	0.29306	0.14316
847.9	91.1255	844.3	0.2924	0.14357
848.4	91.1236	844.8	0.29176	0.14399
848.9	91.1213	845.3	0.29122	0.14433
849.4	91.1183	845.8	0.29087	0.14451
849.9	91.1145	846.3	0.29073	0.14455
850.4	91.1103	846.8	0.29078	0.14448
850.9	91.1059	847.3	0.29089	0.14435
851.4	91.102	847.8	0.29093	0.14424
851.9	91.099	848.3	0.29078	0.14418
852.4	91.0964	848.8	0.29038	0.14418
852.9	91.0935	849.3	0.28978	0.14425
853.4	91.0904	849.8	0.28912	0.14436
853.9	91.0876	850.3	0.28849	0.14453
854.4	91.0855	850.8	0.28793	0.14474
854.9	91.0836	851.3	0.28743	0.14499
855.4	91.0815	851.8	0.28689	0.14522
855.9	91.0787	852.3	0.2863	0.14536
856.4	91.0756	852.8	0.28568	0.14538
856.9	91.0733	853.3	0.28513	0.14527
857.4	91.0723	853.8	0.28474	0.14514
857.9	91.0725	854.3	0.28454	0.1451
858.4	91.0734	854.8	0.28448	0.14525
858.9	91.074	855.3	0.28449	0.14559
859.4	91.0737	855.8	0.2845	0.14604
859.9	91.0724	856.3	0.28446	0.14646
860.4	91.0702	856.8	0.28436	0.14678
860.9	91.0677	857.3	0.28417	0.14696
861.4	91.0655	857.8	0.28385	0.14706
861.9	91.0638	858.3	0.28336	0.14714
862.4	91.0627	858.8	0.28263	0.14722
862.9	91.0616	859.3	0.28168	0.14727
863.4	91.0602	859.8	0.2806	0.14726
863.9	91.0586	860.3	0.27954	0.14716
864.4	91.057	860.8	0.27872	0.147
864.9	91.0559	861.3	0.27831	0.14679
865.4	91.0555	861.8	0.27841	0.14659
865.9	91.055	862.3	0.27896	0.14646
866.4	91.0542	862.8	0.27974	0.14642
866.9	91.0531	863.3	0.28046	0.1465
867.4	91.0517	863.8	0.28083	0.14669
867.9	91.0502	864.3	0.28064	0.14697
868.4	91.0484	864.8	0.27985	0.1473
868.9	91.0463	865.3	0.27856	0.14761
869.4	91.0438	865.8	0.27703	0.14785
869.9	91.0413	866.3	0.27558	0.14797
870.4	91.0388	866.8	0.27446	0.14795
870.9	91.0365	867.3	0.27382	0.14779
871.4	91.0344	867.8	0.27363	0.14753
871.9	91.0324	868.3	0.27371	0.1472
872.4	91.0303	868.8	0.27385	0.14686
872.9	91.0281	869.3	0.27386	0.14659
873.4	91.0262	869.8	0.27369	0.14645
873.9	91.0247	870.3	0.27337	0.1465
874.4	91.024	870.8	0.27297	0.14676
874.9	91.0241	871.3	0.2726	0.14721
875.4	91.025	871.8	0.27228	0.1478
875.9	91.0258	872.3	0.27202	0.14843
876.4	91.0263	872.8	0.27183	0.14902
876.9	91.0265	873.3	0.2717	0.14952
877.4	91.0263	873.8	0.27161	0.14989
877.9	91.0254	874.3	0.27153	0.15013
878.4	91.0241	874.8	0.27144	0.15024
878.9	91.0226	875.3	0.27135	0.15021
879.4	91.0214	875.8	0.2713	0.15007
879.9	91.0208	876.3	0.27132	0.14986
880.4	91.0208	876.8	0.2714	0.14964
880.9	91.0208	877.3	0.27149	0.14949
881.4	91.0205	877.8	0.27147	0.14946
881.9	91.02	878.3	0.27126	0.14958
882.4	91.0192	878.8	0.27086	0.14987
882.9	91.0179	879.3	0.27033	0.1503
883.4	91.016	879.8	0.26981	0.15081
883.9	91.0133	880.3	0.26944	0.1513
884.4	91.0099	880.8	0.2693	0.15169
884.9	91.0065	881.3	0.26936	0.15188
885.4	91.0037	881.8	0.2695	0.15181
885.9	91.0017	882.3	0.26956	0.15148
886.4	91.0001	882.8	0.26936	0.15098
886.9	90.998	883.3	0.26884	0.1504
887.4	90.995	883.8	0.26803	0.14989
887.9	90.992	884.3	0.26705	0.14956
888.4	90.9896	884.8	0.26611	0.14943
888.9	90.9882	885.3	0.26538	0.14949
889.4	90.9875	885.8	0.26498	0.1497
889.9	90.9867	886.3	0.26496	0.15002
890.4	90.9851	886.8	0.26525	0.15044
890.9	90.9826	887.3	0.26573	0.15095
891.4	90.9796	887.8	0.26629	0.15151
891.9	90.9768	888.3	0.26678	0.152
892.4	90.9749	888.8	0.2671	0.1523
892.9	90.974	889.3	0.26722	0.15233
893.4	90.9738	889.8	0.26714	0.15208
893.9	90.9739	890.3	0.26697	0.15165
894.4	90.9739	890.8	0.26677	0.15117
894.9	90.9738	891.3	0.26664	0.15079
895.4	90.9737	891.8	0.2666	0.15059
895.9	90.9731	892.3	0.26665	0.15057
896.4	90.9719	892.8	0.26674	0.15065
896.9	90.9698	893.3	0.26684	0.15075
897.4	90.9669	893.8	0.26692	0.15081
897.9	90.9639	894.3	0.26691	0.15079
898.4	90.9614	894.8	0.26679	0.15069
898.9	90.9591	895.3	0.26651	0.15055
899.4	90.9564	895.8	0.26609	0.15042
899.9	90.9532	896.3	0.26558	0.15037
900.4	90.9491	896.8	0.26508	0.15047
900.9	90.9445	897.3	0.26468	0.15073
901.4	90.9401	897.8	0.2644	0.15114
901.9	90.9364	898.3	0.26422	0.15166
902.4	90.9339	898.8	0.26408	0.15218
902.9	90.9326	899.3	0.2639	0.15265
903.4	90.9323	899.8	0.26364	0.153
903.9	90.9327	900.3	0.26327	0.1532
904.4	90.9335	900.8	0.26283	0.15321
904.9	90.9341	901.3	0.26241	0.15305
905.4	90.9335	901.8	0.26212	0.15272
905.9	90.9316	902.3	0.26209	0.15228
906.4	90.9286	902.8	0.26237	0.15178
906.9	90.9253	903.3	0.26288	0.15131
907.4	90.9225	903.8	0.26352	0.15091
907.9	90.9202	904.3	0.26411	0.15059
908.4	90.9179	904.8	0.26452	0.15034
908.9	90.9157	905.3	0.26464	0.15014
909.4	90.9139	905.8	0.26444	0.14999
909.9	90.9126	906.3	0.26396	0.14986
910.4	90.9119	906.8	0.26327	0.14977
910.9	90.9115	907.3	0.26247	0.14973
911.4	90.9113	907.8	0.26163	0.14974
911.9	90.9114	908.3	0.26084	0.1498
912.4	90.9118	908.8	0.26018	0.14988
912.9	90.9128	909.3	0.2597	0.15002
913.4	90.914	909.8	0.25944	0.15025
913.9	90.9153	910.3	0.25942	0.15066
914.4	90.9159	910.8	0.2596	0.15132
914.9	90.9156	911.3	0.25992	0.15228
915.4	90.9144	911.8	0.2603	0.1535
915.9	90.9124	912.3	0.26069	0.15485
916.4	90.9101	912.8	0.26109	0.15618
916.9	90.9077	913.3	0.26153	0.15738
917.4	90.9055	913.8	0.26201	0.15842
917.9	90.9034	914.3	0.26251	0.15937
918.4	90.9009	914.8	0.26295	0.16035
918.9	90.8978	915.3	0.26329	0.1615
919.4	90.8941	915.8	0.26345	0.16287
919.9	90.8899	916.3	0.26344	0.16443
920.4	90.8858	916.8	0.26331	0.16611
920.9	90.8817	917.3	0.26312	0.16779
921.4	90.8777	917.8	0.26297	0.1694
921.9	90.874	918.3	0.26292	0.17087
922.4	90.8714	918.8	0.26299	0.17228
922.9	90.87	919.3	0.26313	0.17383
923.4	90.8687	919.8	0.26326	0.17579
923.9	90.8667	920.3	0.26334	0.17847
924.4	90.8636	920.8	0.26335	0.1821
924.9	90.8593	921.3	0.26331	0.18679
925.4	90.8542	921.8	0.26325	0.19239
925.9	90.8486	922.3	0.2632	0.19866
926.4	90.8423	922.8	0.26317	0.20539
926.9	90.8354	923.3	0.2632	0.2122
927.4	90.8278	923.8	0.26331	0.21892
927.9	90.8199	924.3	0.26353	0.22562
928.4	90.8115	924.8	0.26384	0.23251
928.9	90.803	925.3	0.26414	0.23975
929.4	90.7954	925.8	0.26436	0.2477
929.9	90.7897	926.3	0.26444	0.25655
930.4	90.7852	926.8	0.26437	0.26627
930.9	90.7813	927.3	0.26415	0.27678
931.4	90.7764	927.8	0.26382	0.28763
931.9	90.7697	928.3	0.2634	0.2986
932.4	90.7612	928.8	0.26291	0.30945
932.9	90.7513	929.3	0.2624	0.31919
933.4	90.7405	929.8	0.2619	0.32791
933.9	90.7297	930.3	0.26149	0.3358
934.4	90.7196	930.8	0.26125	0.3429
934.9	90.711	931.3	0.26126	0.34995
935.4	90.7038	931.8	0.26151	0.35746
935.9	90.698	932.3	0.26196	0.36573
936.4	90.6936	932.8	0.26249	0.37499
936.9	90.6904	933.3	0.263	0.38539
937.4	90.6868	933.8	0.26338	0.39661
937.9	90.6821	934.3	0.26357	0.40819
938.4	90.677	934.8	0.26358	0.41979
938.9	90.6723	935.3	0.26344	0.4312
939.4	90.6681	935.8	0.2632	0.44213
939.9	90.6643	936.3	0.26288	0.45215
940.4	90.6596	936.8	0.26251	0.46088
940.9	90.6536	937.3	0.26212	0.4682
941.4	90.6474	937.8	0.26178	0.47394
941.9	90.6419	938.3	0.26158	0.47813
942.4	90.6377	938.8	0.26159	0.48108
942.9	90.6345	939.3	0.26187	0.48316
943.4	90.6316	939.8	0.26237	0.48464
943.9	90.6287	940.3	0.26298	0.48569
944.4	90.6256	940.8	0.26351	0.48628
944.9	90.6229	941.3	0.26375	0.48627
945.4	90.6209	941.8	0.2635	0.48545
945.9	90.6201	942.3	0.26272	0.48373
946.4	90.6196	942.8	0.26153	0.48097
946.9	90.6183	943.3	0.2601	0.47702
947.4	90.6162	943.8	0.2587	0.47187
947.9	90.6134	944.3	0.25754	0.46552
948.4	90.61	944.8	0.25672	0.45823
948.9	90.6061	945.3	0.25631	0.4505
949.4	90.6022	945.8	0.25627	0.44259
949.9	90.5985	946.3	0.25651	0.43478
950.4	90.5949	946.8	0.25696	0.42739
950.9	90.5911	947.3	0.25749	0.42069
951.4	90.5872	947.8	0.25799	0.41464
951.9	90.5837	948.3	0.25842	0.40905
952.4	90.5801	948.8	0.25873	0.40373
952.9	90.5764	949.3	0.25888	0.39856
953.4	90.5731	949.8	0.25886	0.3935
953.9	90.5707	950.3	0.25866	0.38863
954.4	90.5684	950.8	0.25833	0.38414
954.9	90.5657	951.3	0.25792	0.38021
955.4	90.5634	951.8	0.2575	0.37695
955.9	90.5627	952.3	0.25715	0.37437
956.4	90.5634	952.8	0.2569	0.37232
956.9	90.5651	953.3	0.25677	0.37068
957.4	90.5667	953.8	0.25671	0.36936
957.9	90.5675	954.3	0.25665	0.36837
958.4	90.5674	954.8	0.25653	0.36778
958.9	90.5667	955.3	0.25633	0.36767
959.4	90.5647	955.8	0.2561	0.36807
959.9	90.5612	956.3	0.25593	0.36893
960.4	90.5572	956.8	0.25589	0.37019
960.9	90.5538	957.3	0.25601	0.37175
961.4	90.5509	957.8	0.25624	0.37356
961.9	90.5481	958.3	0.25653	0.37559
962.4	90.5448	958.8	0.25679	0.37789
962.9	90.5404	959.3	0.25697	0.3805
963.4	90.5352	959.8	0.25704	0.38343
963.9	90.5294	960.3	0.25701	0.38671
964.4	90.5232	960.8	0.2569	0.39029
964.9	90.5165	961.3	0.25675	0.39409
965.4	90.5095	961.8	0.25657	0.39819
965.9	90.5026	962.3	0.25632	0.40259
966.4	90.4964	962.8	0.25601	0.40724
966.9	90.4914	963.3	0.25567	0.41209
967.4	90.4876	963.8	0.25534	0.41714
967.9	90.4852	964.3	0.25513	0.42231
968.4	90.4841	964.8	0.25514	0.4275
968.9	90.4843	965.3	0.25539	0.43264
969.4	90.4843	965.8	0.25585	0.43767
969.9	90.4828	966.3	0.25638	0.44247
970.4	90.4801	966.8	0.25684	0.4469
970.9	90.4769	967.3	0.25709	0.45084
971.4	90.4736	967.8	0.25707	0.4542
971.9	90.4703	968.3	0.2568	0.45702
972.4	90.4663	968.8	0.25636	0.45939
972.9	90.4613	969.3	0.25586	0.46141
973.4	90.4553	969.8	0.25541	0.46313
973.9	90.4488	970.3	0.25506	0.46455
974.4	90.4421	970.8	0.25479	0.46563
974.9	90.4351	971.3	0.25452	0.46628
975.4	90.4283	971.8	0.25416	0.46645
975.9	90.4221	972.3	0.25365	0.46614
976.4	90.4171	972.8	0.25299	0.46537
976.9	90.4133	973.3	0.25228	0.4642
977.4	90.4103	973.8	0.25165	0.46268
977.9	90.4074	974.3	0.25126	0.46091
978.4	90.4047	974.8	0.25119	0.45891
978.9	90.4026	975.3	0.25145	0.45667
979.4	90.4007	975.8	0.25197	0.45422
979.9	90.3988	976.3	0.25264	0.45157
980.4	90.3965	976.8	0.25334	0.44867
980.9	90.3935	977.3	0.25401	0.44552
981.4	90.3899	977.8	0.25456	0.44224
981.9	90.3863	978.3	0.25504	0.43889
982.4	90.3828	978.8	0.25547	0.43562
982.9	90.3794	979.3	0.25588	0.43254
983.4	90.3756	979.8	0.25631	0.42972
983.9	90.371	980.3	0.25671	0.42719
984.4	90.366	980.8	0.25698	0.42497
984.9	90.3615	981.3	0.25705	0.42303
985.4	90.3579	981.8	0.25685	0.42133
985.9	90.355	982.3	0.25643	0.4198
986.4	90.3518	982.8	0.25591	0.41831
986.9	90.3475	983.3	0.2554	0.41672
987.4	90.3424	983.8	0.25503	0.41495
987.9	90.3376	984.3	0.25484	0.41293
988.4	90.334	984.8	0.25481	0.41069
988.9	90.3321	985.3	0.25488	0.40829
989.4	90.3318	985.8	0.25498	0.40582
989.9	90.3323	986.3	0.2551	0.40346
990.4	90.3332	986.8	0.25519	0.40135
990.9	90.3342	987.3	0.25524	0.39954
991.4	90.3346	987.8	0.25522	0.39807
991.9	90.3337	988.3	0.2551	0.39682
992.4	90.3317	988.8	0.25489	0.39575
992.9	90.3285	989.3	0.2546	0.39479
993.4	90.3247	989.8	0.25426	0.39384
993.9	90.3208	990.3	0.25392	0.39288
994.4	90.3165	990.8	0.25358	0.39188
994.9	90.3115	991.3	0.25327	0.39083
995.4	90.3059	991.8	0.253	0.38973
995.9	90.2999	992.3	0.25279	0.38854
996.4	90.2941	992.8	0.25269	0.3872
996.9	90.2891	993.3	0.25275	0.38563
997.4	90.2846	993.8	0.25299	0.3838
997.9	90.2799	994.3	0.25341	0.38178
998.4	90.275	994.8	0.25392	0.37964
998.9	90.2696	995.3	0.25437	0.37746
999.4	90.2641	995.8	0.25462	0.37533
999.9	90.2586	996.3	0.2546	0.37333
1000.4	90.2531	996.8	0.25432	0.37155
1000.9	90.2479	997.3	0.25385	0.37001
1001.4	90.243	997.8	0.25327	0.36868
1001.9	90.2384	998.3	0.25268	0.36748
1002.4	90.234	998.8	0.25214	0.36629
1002.9	90.2297	999.3	0.25173	0.36502
1003.4	90.2255	999.8	0.25151	0.36361
1003.9	90.2217	1000.3	0.25152	0.36208
1004.4	90.2182	1000.8	0.25173	0.36044
1004.9	90.2146	1001.3	0.25207	0.35876
1005.4	90.2111	1001.8	0.2524	0.35707
1005.9	90.2079	1002.3	0.25265	0.3554
1006.4	90.2051	1002.8	0.25279	0.3538
1006.9	90.2027	1003.3	0.25285	0.35234
1007.4	90.2009	1003.8	0.25292	0.35103
1007.9	90.1997	1004.3	0.2531	0.34984
1008.4	90.199	1004.8	0.25345	0.34872
1008.9	90.1987	1005.3	0.25398	0.34757
1009.4	90.1983	1005.8	0.25463	0.3463
1009.9	90.1974	1006.3	0.25527	0.34498
1010.4	90.1962	1006.8	0.25574	0.34371
1010.9	90.1957	1007.3	0.25591	0.34257
1011.4	90.196	1007.8	0.25576	0.34155
1011.9	90.1969	1008.3	0.25536	0.34053
1012.4	90.1976	1008.8	0.25485	0.3393
1012.9	90.1971	1009.3	0.2544	0.33774
1013.4	90.1952	1009.8	0.25414	0.33581
1013.9	90.1924	1010.3	0.25411	0.33361
1014.4	90.1894	1010.8	0.2543	0.33131
1014.9	90.1867	1011.3	0.25462	0.32905
1015.4	90.184	1011.8	0.25493	0.32695
1015.9	90.1811	1012.3	0.25513	0.32505
1016.4	90.178	1012.8	0.25514	0.32337
1016.9	90.1751	1013.3	0.25499	0.32194
1017.4	90.1732	1013.8	0.25478	0.32077
1017.9	90.1731	1014.3	0.25463	0.31986
1018.4	90.1741	1014.8	0.25464	0.3191
1018.9	90.1753	1015.3	0.25484	0.31837
1019.4	90.1761	1015.8	0.25519	0.31753
1019.9	90.1763	1016.3	0.25563	0.31645
1020.4	90.1768	1016.8	0.2561	0.31505
1020.9	90.1789	1017.3	0.25655	0.31339
1021.4	90.1815	1017.8	0.25693	0.31152
1021.9	90.1831	1018.3	0.25722	0.30952
1022.4	90.1828	1018.8	0.25735	0.30757
1022.9	90.1798	1019.3	0.25732	0.30577
1023.4	90.1749	1019.8	0.25718	0.30417
1023.9	90.1691	1020.3	0.25705	0.30281
1024.4	90.1631	1020.8	0.25705	0.3017
1024.9	90.157	1021.3	0.25723	0.30082
1025.4	90.1514	1021.8	0.25759	0.30011
1025.9	90.1464	1022.3	0.25803	0.2995
1026.4	90.143	1022.8	0.25838	0.29893
1026.9	90.1419	1023.3	0.25851	0.29834
1027.4	90.1429	1023.8	0.25838	0.29767
1027.9	90.1457	1024.3	0.25803	0.29687
1028.4	90.1483	1024.8	0.25761	0.29592
1028.9	90.1493	1025.3	0.25725	0.29479
1029.4	90.1484	1025.8	0.25702	0.29348
1029.9	90.1457	1026.3	0.25692	0.29208
1030.4	90.1426	1026.8	0.25688	0.29063
1030.9	90.1405	1027.3	0.25682	0.2892
1031.4	90.1392	1027.8	0.25668	0.28781
1031.9	90.1381	1028.3	0.2565	0.28643
1032.4	90.1367	1028.8	0.25632	0.28507
1032.9	90.135	1029.3	0.25621	0.28373
1033.4	90.1332	1029.8	0.2562	0.2825
1033.9	90.1314	1030.3	0.25628	0.28142
1034.4	90.1295	1030.8	0.25641	0.28043
1034.9	90.1271	1031.3	0.25656	0.27948
1035.4	90.1242	1031.8	0.25672	0.27846
1035.9	90.1209	1032.3	0.25692	0.27732
1036.4	90.1175	1032.8	0.25718	0.27603
1036.9	90.1145	1033.3	0.25746	0.2747
1037.4	90.1118	1033.8	0.25767	0.27342
1037.9	90.1095	1034.3	0.25775	0.27227
1038.4	90.1077	1034.8	0.2577	0.27127
1038.9	90.1061	1035.3	0.25756	0.2704
1039.4	90.1051	1035.8	0.25745	0.26961
1039.9	90.1051	1036.3	0.25743	0.26884
1040.4	90.1061	1036.8	0.25752	0.26804
1040.9	90.1084	1037.3	0.25764	0.26719
1041.4	90.1113	1037.8	0.25773	0.26628
1041.9	90.1138	1038.3	0.25774	0.2653
1042.4	90.1151	1038.8	0.25765	0.26426
1042.9	90.1146	1039.3	0.25752	0.2632
1043.4	90.113	1039.8	0.2574	0.26215
1043.9	90.111	1040.3	0.25735	0.26117
[truncated: 2,919 more rows]

## Sheet: Figure3c
	Weight loss (%)		H2O Ion current	CO2 Ion current
x1	y1	x2	y2	y2
45	99.99	53.3	0.25615	0.7822
45.2	99.98	53.8	0.25561	0.78318
45.4	99.98	54.3	0.25521	0.78426
45.6	99.98	54.8	0.25503	0.78545
45.8	99.96	55.3	0.25512	0.7867
46	99.96	55.8	0.25546	0.78798
46.2	99.94	56.3	0.25591	0.78925
46.4	99.93	56.8	0.2563	0.79051
46.6	99.93	57.3	0.25652	0.79174
46.8	99.93	57.8	0.25656	0.79298
47	99.93	58.3	0.25653	0.79425
47.2	99.92	58.8	0.25654	0.79558
47.4	99.92	59.3	0.25671	0.79701
47.6	99.93	59.8	0.25708	0.79853
47.8	99.93	60.3	0.25759	0.80021
48	99.94	60.8	0.25816	0.80203
48.2	99.94	61.3	0.25862	0.80395
48.4	99.95	61.8	0.25889	0.80599
48.6	99.96	62.3	0.2589	0.80812
48.8	99.97	62.8	0.25866	0.81026
49	99.97	63.3	0.25824	0.81245
49.2	99.98	63.8	0.25775	0.81463
49.4	99.98	64.3	0.25731	0.81674
49.6	99.98	64.8	0.25701	0.81879
49.8	99.99	65.3	0.25689	0.82077
50	99.98	65.8	0.25698	0.82266
50.2	99.98	66.3	0.25726	0.82447
50.4	99.98	66.8	0.25771	0.82619
50.6	99.98	67.3	0.25829	0.82783
50.8	99.98	67.8	0.25898	0.82937
51	99.97	68.3	0.25973	0.83085
51.2	99.97	68.8	0.26049	0.83228
51.4	99.96	69.3	0.2612	0.83368
51.6	99.95	69.8	0.2618	0.83506
51.8	99.94	70.3	0.26223	0.83644
52	99.93	70.8	0.26248	0.83784
52.2	99.92	71.3	0.26257	0.83928
52.4	99.91	71.8	0.26257	0.84076
52.6	99.9	72.3	0.26253	0.84229
52.8	99.9	72.8	0.26253	0.84386
53	99.89	73.3	0.2626	0.84546
53.2	99.89	73.8	0.26274	0.84713
53.4	99.89	74.3	0.26294	0.84882
53.6	99.88	74.8	0.26312	0.85052
53.8	99.88	75.3	0.26323	0.85227
54	99.88	75.8	0.26318	0.85407
54.2	99.87	76.3	0.26292	0.85589
54.4	99.86	76.8	0.26241	0.85776
54.6	99.86	77.3	0.26167	0.85969
54.8	99.85	77.8	0.26075	0.8617
55	99.85	78.3	0.25976	0.86381
55.2	99.84	78.8	0.25883	0.86601
55.4	99.84	79.3	0.25808	0.86824
55.6	99.83	79.8	0.25757	0.87054
55.8	99.83	80.3	0.25731	0.87289
56	99.83	80.8	0.25726	0.87524
56.2	99.82	81.3	0.25737	0.87757
56.4	99.82	81.8	0.25755	0.87986
56.6	99.82	82.3	0.25776	0.88205
56.8	99.81	82.8	0.25802	0.88416
57	99.8	83.3	0.25833	0.8862
57.2	99.79	83.8	0.25875	0.88818
57.4	99.78	84.3	0.25929	0.89012
57.6	99.78	84.8	0.25992	0.89199
57.8	99.77	85.3	0.26059	0.89382
58	99.76	85.8	0.26122	0.89566
58.2	99.75	86.3	0.26176	0.89754
58.4	99.75	86.8	0.26212	0.89945
58.6	99.74	87.3	0.26224	0.90137
58.8	99.74	87.8	0.26208	0.90331
59	99.74	88.3	0.26163	0.90525
59.2	99.73	88.8	0.26092	0.90715
59.4	99.74	89.3	0.26005	0.90901
59.6	99.73	89.8	0.25918	0.91078
59.8	99.73	90.3	0.25846	0.91247
60	99.74	90.8	0.25804	0.91406
60.2	99.74	91.3	0.25804	0.91555
60.4	99.74	91.8	0.25844	0.91691
60.6	99.74	92.3	0.25917	0.91817
60.8	99.74	92.8	0.26004	0.91933
61	99.74	93.3	0.26086	0.92039
61.2	99.74	93.8	0.26142	0.92137
61.4	99.74	94.3	0.26165	0.92229
61.6	99.74	94.8	0.26151	0.92317
61.8	99.74	95.3	0.2611	0.92403
62	99.73	95.8	0.26052	0.92487
62.2	99.73	96.3	0.25992	0.92571
62.4	99.72	96.8	0.25942	0.92656
62.6	99.72	97.3	0.25909	0.92741
62.8	99.72	97.8	0.25893	0.9283
63	99.71	98.3	0.25894	0.92923
63.2	99.71	98.8	0.25908	0.93019
63.4	99.7	99.3	0.25932	0.93116
63.6	99.69	99.8	0.25963	0.93214
63.8	99.69	100.3	0.25996	0.93315
64	99.68	100.8	0.26029	0.93417
64.2	99.68	101.3	0.26055	0.93519
64.4	99.68	101.8	0.26072	0.93621
64.6	99.67	102.3	0.26075	0.93722
64.8	99.67	102.8	0.26063	0.93822
65	99.67	103.3	0.26035	0.93922
65.2	99.67	103.8	0.25995	0.94019
65.4	99.67	104.3	0.25947	0.94114
65.6	99.67	104.8	0.25899	0.94205
65.8	99.67	105.3	0.25861	0.94292
66	99.67	105.8	0.25838	0.94376
66.2	99.67	106.3	0.25833	0.94457
66.4	99.68	106.8	0.25843	0.94535
66.6	99.68	107.3	0.25861	0.94611
66.8	99.68	107.8	0.25872	0.94686
67	99.68	108.3	0.25865	0.94763
67.2	99.68	108.8	0.25832	0.94841
67.4	99.69	109.3	0.25773	0.94925
67.6	99.69	109.8	0.25698	0.95013
67.8	99.69	110.3	0.25623	0.95104
68	99.68	110.8	0.25565	0.95196
68.2	99.68	111.3	0.25537	0.95286
68.4	99.68	111.8	0.25541	0.95371
68.6	99.67	112.3	0.25575	0.95447
68.8	99.67	112.8	0.25629	0.95509
69	99.66	113.3	0.25691	0.95556
69.2	99.65	113.8	0.25753	0.95587
69.4	99.65	114.3	0.25809	0.95603
69.6	99.64	114.8	0.25856	0.95606
69.8	99.63	115.3	0.25897	0.95599
70	99.62	115.8	0.25933	0.95587
70.2	99.62	116.3	0.25967	0.95574
70.4	99.61	116.8	0.25998	0.95564
70.6	99.61	117.3	0.26019	0.95559
70.8	99.6	117.8	0.26026	0.9556
71	99.6	118.3	0.26011	0.95568
71.2	99.59	118.8	0.25972	0.9558
71.4	99.59	119.3	0.25912	0.95595
71.6	99.59	119.8	0.25836	0.95611
71.8	99.59	120.3	0.25754	0.95625
72	99.58	120.8	0.25672	0.95637
72.2	99.58	121.3	0.256	0.95646
72.4	99.58	121.8	0.25544	0.95652
72.6	99.57	122.3	0.25504	0.95657
72.8	99.57	122.8	0.25478	0.95663
73	99.56	123.3	0.2546	0.9567
73.2	99.56	123.8	0.25446	0.9568
73.4	99.56	124.3	0.25432	0.95694
73.6	99.55	124.8	0.25422	0.95711
73.8	99.55	125.3	0.25418	0.95731
74	99.55	125.8	0.25424	0.95751
74.2	99.54	126.3	0.25436	0.95769
74.4	99.54	126.8	0.25452	0.95782
74.6	99.54	127.3	0.25467	0.95788
74.8	99.54	127.8	0.2548	0.95787
75	99.54	128.3	0.25495	0.95777
75.2	99.53	128.8	0.25516	0.95761
75.4	99.53	129.3	0.25549	0.9574
75.6	99.53	129.8	0.25593	0.95717
75.8	99.52	130.3	0.25648	0.95694
76	99.52	130.8	0.25708	0.95674
76.2	99.51	131.3	0.25765	0.95658
76.4	99.51	131.8	0.25812	0.95648
76.6	99.5	132.3	0.25844	0.95644
76.8	99.49	132.8	0.2586	0.95648
77	99.49	133.3	0.2586	0.95657
77.2	99.48	133.8	0.25848	0.95671
77.4	99.47	134.3	0.25827	0.9569
77.6	99.46	134.8	0.25798	0.95711
77.8	99.45	135.3	0.25762	0.95735
78	99.44	135.8	0.25717	0.95761
78.2	99.43	136.3	0.25663	0.95787
78.4	99.42	136.8	0.25603	0.95813
78.6	99.41	137.3	0.25538	0.95839
78.8	99.4	137.8	0.25473	0.95864
79	99.39	138.3	0.25415	0.95887
79.2	99.38	138.8	0.25372	0.95907
79.4	99.38	139.3	0.25349	0.95923
79.6	99.38	139.8	0.25349	0.95935
79.8	99.38	140.3	0.25372	0.95942
80	99.37	140.8	0.25415	0.95943
80.2	99.37	141.3	0.25471	0.95939
80.4	99.36	141.8	0.25531	0.9593
80.6	99.36	142.3	0.25592	0.95916
80.8	99.36	142.8	0.2565	0.95897
81	99.35	143.3	0.25707	0.95875
81.2	99.34	143.8	0.25765	0.95849
81.4	99.33	144.3	0.2582	0.95819
81.6	99.32	144.8	0.25866	0.95784
81.8	99.31	145.3	0.2589	0.95745
82	99.31	145.8	0.25884	0.95701
82.2	99.3	146.3	0.25844	0.95653
82.4	99.3	146.8	0.25772	0.95599
82.6	99.3	147.3	0.25683	0.95541
82.8	99.3	147.8	0.25592	0.95479
83	99.3	148.3	0.25515	0.95414
83.2	99.3	148.8	0.25462	0.95349
83.4	99.3	149.3	0.25438	0.95283
83.6	99.3	149.8	0.25442	0.95219
83.8	99.31	150.3	0.2547	0.95159
84	99.31	150.8	0.25517	0.95103
84.2	99.31	151.3	0.25574	0.95054
84.4	99.31	151.8	0.25637	0.95012
84.6	99.31	152.3	0.25698	0.94976
84.8	99.31	152.8	0.25749	0.94946
85	99.3	153.3	0.25782	0.94922
85.2	99.3	153.8	0.25792	0.94903
85.4	99.3	154.3	0.25777	0.94888
85.6	99.29	154.8	0.2574	0.94876
85.8	99.29	155.3	0.25689	0.94865
86	99.28	155.8	0.2563	0.94855
86.2	99.28	156.3	0.2557	0.94845
86.4	99.27	156.8	0.2552	0.94836
86.6	99.27	157.3	0.25485	0.94826
86.8	99.26	157.8	0.25471	0.94818
87	99.26	158.3	0.25479	0.9481
87.2	99.25	158.8	0.25508	0.94804
87.4	99.25	159.3	0.25552	0.948
87.6	99.24	159.8	0.25604	0.94799
87.8	99.24	160.3	0.25654	0.94801
88	99.23	160.8	0.25699	0.94804
88.2	99.22	161.3	0.25734	0.9481
88.4	99.21	161.8	0.25757	0.94817
88.6	99.21	162.3	0.25766	0.94823
88.8	99.19	162.8	0.2576	0.94827
89	99.18	163.3	0.25736	0.94828
89.2	99.17	163.8	0.25691	0.94823
89.4	99.16	164.3	0.25628	0.9481
89.6	99.15	164.8	0.2555	0.94789
89.8	99.14	165.3	0.25468	0.94758
90	99.13	165.8	0.2539	0.94717
90.2	99.12	166.3	0.25323	0.94664
90.4	99.11	166.8	0.25272	0.94601
90.6	99.1	167.3	0.25238	0.94527
90.8	99.09	167.8	0.25223	0.94443
91	99.08	168.3	0.25229	0.94351
91.2	99.07	168.8	0.25256	0.94253
91.4	99.06	169.3	0.25304	0.94151
91.6	99.05	169.8	0.25365	0.94047
91.8	99.04	170.3	0.25429	0.93943
92	99.04	170.8	0.25488	0.93842
92.2	99.03	171.3	0.25536	0.93744
92.4	99.02	171.8	0.25571	0.93652
92.6	99.02	172.3	0.25598	0.93567
92.8	99.02	172.8	0.25625	0.93489
93	99.01	173.3	0.25654	0.93418
93.2	99.01	173.8	0.25683	0.93355
93.4	99.01	174.3	0.25706	0.93298
93.6	99	174.8	0.25715	0.93247
93.8	99	175.3	0.25704	0.932
94	98.99	175.8	0.25673	0.93158
94.2	98.98	176.3	0.25629	0.93118
94.4	98.97	176.8	0.25581	0.93079
94.6	98.96	177.3	0.25539	0.93041
94.8	98.95	177.8	0.25507	0.93003
95	98.94	178.3	0.25487	0.92963
95.2	98.93	178.8	0.25477	0.92921
95.4	98.93	179.3	0.25475	0.92876
95.6	98.92	179.8	0.25478	0.92826
95.8	98.92	180.3	0.25485	0.92773
96	98.91	180.8	0.25496	0.92716
96.2	98.9	181.3	0.2551	0.92655
96.4	98.89	181.8	0.25521	0.92591
96.6	98.88	182.3	0.25525	0.92525
96.8	98.87	182.8	0.25515	0.92458
97	98.86	183.3	0.25487	0.92391
97.2	98.85	183.8	0.25442	0.92325
97.4	98.83	184.3	0.25385	0.92261
97.6	98.82	184.8	0.25326	0.922
97.8	98.81	185.3	0.25277	0.9214
98	98.8	185.8	0.25247	0.92081
98.2	98.79	186.3	0.2524	0.92023
98.4	98.78	186.8	0.25257	0.91965
98.6	98.77	187.3	0.25293	0.91906
98.8	98.77	187.8	0.2534	0.91845
99	98.77	188.3	0.25391	0.9178
99.2	98.77	188.8	0.25437	0.91712
99.4	98.77	189.3	0.25475	0.9164
99.6	98.77	189.8	0.25504	0.91561
99.8	98.77	190.3	0.25524	0.91477
100	98.77	190.8	0.25536	0.91387
100.2	98.77	191.3	0.25542	0.91292
100.4	98.77	191.8	0.25541	0.91193
100.6	98.77	192.3	0.25532	0.9109
100.8	98.77	192.8	0.25516	0.90985
101	98.77	193.3	0.25499	0.90877
101.2	98.77	193.8	0.25487	0.90769
101.4	98.77	194.3	0.25492	0.90662
101.6	98.76	194.8	0.25522	0.90559
101.8	98.76	195.3	0.2558	0.90461
102	98.76	195.8	0.25665	0.90372
102.2	98.76	196.3	0.25766	0.90291
102.4	98.75	196.8	0.25868	0.90218
102.6	98.75	197.3	0.25957	0.90154
102.8	98.74	197.8	0.26017	0.90097
103	98.74	198.3	0.26038	0.90047
103.2	98.73	198.8	0.26022	0.90003
103.4	98.72	199.3	0.25975	0.89962
103.6	98.72	199.8	0.25907	0.89921
103.8	98.71	200.3	0.25831	0.8988
104	98.7	200.8	0.25757	0.89837
104.2	98.7	201.3	0.25688	0.89789
104.4	98.69	201.8	0.2563	0.89736
104.6	98.69	202.3	0.25583	0.89678
104.8	98.69	202.8	0.25552	0.89614
105	98.69	203.3	0.2554	0.89547
105.2	98.69	203.8	0.25548	0.89476
105.4	98.69	204.3	0.25573	0.89405
105.6	98.69	204.8	0.25611	0.89334
105.8	98.69	205.3	0.25653	0.89263
106	98.69	205.8	0.25691	0.89192
106.2	98.68	206.3	0.25717	0.89123
106.4	98.68	206.8	0.2573	0.89058
106.6	98.67	207.3	0.25735	0.88996
106.8	98.67	207.8	0.25736	0.88938
107	98.66	208.3	0.25739	0.88883
107.2	98.65	208.8	0.25744	0.88831
107.4	98.65	209.3	0.2575	0.88781
107.6	98.64	209.8	0.25752	0.88732
107.8	98.63	210.3	0.2575	0.88683
108	98.62	210.8	0.25744	0.88633
108.2	98.61	211.3	0.25745	0.88582
108.4	98.6	211.8	0.25763	0.88529
108.6	98.6	212.3	0.25809	0.88473
108.8	98.59	212.8	0.25884	0.88415
109	98.58	213.3	0.25983	0.88356
109.2	98.58	213.8	0.26095	0.88294
109.4	98.57	214.3	0.26201	0.88229
109.6	98.56	214.8	0.26286	0.88162
109.8	98.54	215.3	0.26335	0.88093
110	98.53	215.8	0.26342	0.88024
110.2	98.52	216.3	0.26313	0.87954
110.4	98.5	216.8	0.26256	0.87885
110.6	98.49	217.3	0.26189	0.87818
110.8	98.48	217.8	0.26124	0.87755
111	98.47	218.3	0.26075	0.87695
111.2	98.46	218.8	0.26046	0.87639
111.4	98.45	219.3	0.2604	0.87586
111.6	98.44	219.8	0.26052	0.87535
111.8	98.43	220.3	0.2608	0.87486
112	98.42	220.8	0.2612	0.87437
112.2	98.41	221.3	0.2617	0.87389
112.4	98.4	221.8	0.26227	0.87341
112.6	98.39	222.3	0.26291	0.8729
112.8	98.38	222.8	0.26357	0.87237
113	98.37	223.3	0.26421	0.87181
113.2	98.37	223.8	0.26477	0.87122
113.4	98.37	224.3	0.26522	0.87062
113.6	98.36	224.8	0.26554	0.86999
113.8	98.35	225.3	0.26573	0.86934
114	98.35	225.8	0.26578	0.86866
114.2	98.34	226.3	0.26569	0.86794
114.4	98.33	226.8	0.26548	0.86714
114.6	98.32	227.3	0.26514	0.86628
114.8	98.31	227.8	0.26472	0.86532
115	98.31	228.3	0.26426	0.86426
115.2	98.3	228.8	0.26385	0.86309
115.4	98.29	229.3	0.26355	0.86182
115.6	98.28	229.8	0.26341	0.86046
115.8	98.28	230.3	0.26347	0.85904
116	98.27	230.8	0.26373	0.85758
116.2	98.26	231.3	0.26416	0.85608
116.4	98.26	231.8	0.26471	0.85456
116.6	98.25	232.3	0.2653	0.85304
116.8	98.25	232.8	0.26582	0.85153
117	98.25	233.3	0.26617	0.85004
117.2	98.24	233.8	0.26627	0.84855
117.4	98.24	234.3	0.26608	0.84707
117.6	98.24	234.8	0.26565	0.84558
117.8	98.24	235.3	0.2651	0.8441
118	98.24	235.8	0.26454	0.84262
118.2	98.23	236.3	0.26409	0.84112
118.4	98.23	236.8	0.26379	0.83963
118.6	98.22	237.3	0.26363	0.83814
118.8	98.21	237.8	0.26354	0.83664
119	98.2	238.3	0.26348	0.83514
119.2	98.19	238.8	0.26342	0.83364
119.4	98.18	239.3	0.26343	0.83213
119.6	98.18	239.8	0.26354	0.83061
119.8	98.16	240.3	0.2638	0.82909
120	98.15	240.8	0.26419	0.82756
120.2	98.15	241.3	0.26465	0.82599
120.4	98.14	241.8	0.26511	0.82439
120.6	98.13	242.3	0.26554	0.82273
120.8	98.13	242.8	0.26593	0.82098
121	98.12	243.3	0.26629	0.81913
121.2	98.11	243.8	0.26667	0.81717
121.4	98.11	244.3	0.2671	0.8151
121.6	98.11	244.8	0.26759	0.81293
121.8	98.1	245.3	0.26814	0.81067
122	98.1	245.8	0.26873	0.80831
122.2	98.1	246.3	0.26933	0.80586
122.4	98.09	246.8	0.2699	0.80339
122.6	98.09	247.3	0.27043	0.8009
122.8	98.09	247.8	0.27094	0.79843
123	98.09	248.3	0.2714	0.79597
123.2	98.08	248.8	0.27178	0.79357
123.4	98.08	249.3	0.27198	0.79123
123.6	98.08	249.8	0.27194	0.78896
123.8	98.08	250.3	0.27164	0.78676
124	98.08	250.8	0.27114	0.78465
124.2	98.07	251.3	0.27056	0.78262
124.4	98.07	251.8	0.27008	0.78069
124.6	98.06	252.3	0.26985	0.77884
124.8	98.05	252.8	0.26998	0.77706
125	98.05	253.3	0.27045	0.77536
125.2	98.04	253.8	0.27119	0.77374
125.4	98.03	254.3	0.27207	0.77219
125.6	98.03	254.8	0.27288	0.77072
125.8	98.02	255.3	0.27348	0.76933
126	98.01	255.8	0.27375	0.76801
126.2	98.01	256.3	0.27364	0.76676
126.4	98	256.8	0.27318	0.76556
126.6	97.99	257.3	0.27246	0.76437
126.8	97.99	257.8	0.27164	0.76323
127	97.98	258.3	0.2709	0.76211
127.2	97.97	258.8	0.27035	0.76101
127.4	97.97	259.3	0.27004	0.75989
127.6	97.96	259.8	0.26994	0.75875
127.8	97.95	260.3	0.27	0.75758
128	97.95	260.8	0.27014	0.75638
128.2	97.94	261.3	0.2703	0.75516
128.4	97.93	261.8	0.27044	0.75393
128.6	97.93	262.3	0.27055	0.75269
128.8	97.92	262.8	0.27066	0.75147
129	97.91	263.3	0.2708	0.7503
129.2	97.9	263.8	0.27098	0.74919
129.4	97.9	264.3	0.27121	0.74814
129.6	97.89	264.8	0.27144	0.74718
129.8	97.88	265.3	0.27163	0.74629
130	97.87	265.8	0.27178	0.74548
130.2	97.86	266.3	0.27186	0.74475
130.4	97.85	266.8	0.2719	0.74408
130.6	97.84	267.3	0.27186	0.74345
130.8	97.84	267.8	0.2717	0.74285
131	97.83	268.3	0.27139	0.74226
131.2	97.82	268.8	0.2709	0.74167
131.4	97.82	269.3	0.27031	0.74108
131.6	97.82	269.8	0.2697	0.74048
131.8	97.81	270.3	0.26921	0.73986
132	97.81	270.8	0.26896	0.73923
132.2	97.81	271.3	0.269	0.73859
132.4	97.8	271.8	0.26933	0.73795
132.6	97.8	272.3	0.26989	0.73731
132.8	97.8	272.8	0.27061	0.73669
133	97.8	273.3	0.2714	0.73606
133.2	97.8	273.8	0.27223	0.73543
133.4	97.8	274.3	0.27306	0.73479
133.6	97.79	274.8	0.27387	0.73412
133.8	97.79	275.3	0.27466	0.73343
134	97.78	275.8	0.27541	0.73271
134.2	97.78	276.3	0.27612	0.73193
134.4	97.76	276.8	0.27675	0.73109
134.6	97.76	277.3	0.27723	0.7302
134.8	97.75	277.8	0.27749	0.72925
135	97.74	278.3	0.27746	0.72823
135.2	97.73	278.8	0.27709	0.72714
135.4	97.73	279.3	0.27644	0.72601
135.6	97.72	279.8	0.27567	0.72484
135.8	97.72	280.3	0.27495	0.72366
136	97.72	280.8	0.2745	0.7225
136.2	97.71	281.3	0.27442	0.72137
136.4	97.71	281.8	0.27473	0.72029
136.6	97.71	282.3	0.27534	0.71928
136.8	97.7	282.8	0.27612	0.71837
137	97.69	283.3	0.27693	0.71757
137.2	97.69	283.8	0.27769	0.71687
137.4	97.68	284.3	0.27835	0.71629
137.6	97.67	284.8	0.2789	0.71584
137.8	97.66	285.3	0.27935	0.71551
138	97.65	285.8	0.27971	0.71529
138.2	97.64	286.3	0.27998	0.71518
138.4	97.63	286.8	0.28017	0.71515
138.6	97.63	287.3	0.2803	0.71519
138.8	97.62	287.8	0.28036	0.71528
139	97.6	288.3	0.28041	0.71539
139.2	97.59	288.8	0.2805	0.7155
139.4	97.58	289.3	0.28073	0.71559
139.6	97.57	289.8	0.28115	0.71565
139.8	97.56	290.3	0.2818	0.71566
140	97.55	290.8	0.28265	0.71562
140.2	97.54	291.3	0.28361	0.71552
140.4	97.53	291.8	0.28453	0.71537
140.6	97.52	292.3	0.28531	0.71519
140.8	97.51	292.8	0.2859	0.715
141	97.5	293.3	0.28627	0.71482
141.2	97.5	293.8	0.28643	0.71468
141.4	97.49	294.3	0.2864	0.71461
141.6	97.48	294.8	0.28623	0.71462
141.8	97.48	295.3	0.28597	0.71472
142	97.47	295.8	0.2857	0.71493
142.2	97.47	296.3	0.28552	0.71525
142.4	97.46	296.8	0.28548	0.71564
142.6	97.46	297.3	0.28561	0.71609
142.8	97.45	297.8	0.28583	0.71658
143	97.45	298.3	0.28604	0.71708
143.2	97.44	298.8	0.28613	0.71754
143.4	97.43	299.3	0.28603	0.71796
143.6	97.43	299.8	0.28578	0.71832
143.8	97.42	300.3	0.28543	0.71861
144	97.42	300.8	0.28505	0.71884
144.2	97.41	301.3	0.28468	0.71901
144.4	97.41	301.8	0.28432	0.71914
144.6	97.41	302.3	0.28396	0.71925
144.8	97.41	302.8	0.28361	0.71935
145	97.41	303.3	0.28336	0.71945
145.2	97.42	303.8	0.28329	0.71957
145.4	97.42	304.3	0.28349	0.71971
145.6	97.42	304.8	0.284	0.71988
145.8	97.41	305.3	0.28474	0.72005
146	97.41	305.8	0.2856	0.72023
146.2	97.4	306.3	0.28648	0.72041
146.4	97.4	306.8	0.28727	0.72057
146.6	97.39	307.3	0.28794	0.72071
146.8	97.39	307.8	0.28845	0.72081
147	97.38	308.3	0.28884	0.72087
147.2	97.38	308.8	0.28917	0.72088
147.4	97.38	309.3	0.28946	0.72087
147.6	97.37	309.8	0.28973	0.72083
147.8	97.37	310.3	0.28998	0.72077
148	97.37	310.8	0.29021	0.72071
148.2	97.36	311.3	0.29043	0.72065
148.4	97.36	311.8	0.29069	0.72061
148.6	97.36	312.3	0.29107	0.72058
148.8	97.35	312.8	0.29162	0.72058
149	97.35	313.3	0.2924	0.7206
149.2	97.34	313.8	0.29339	0.72064
149.4	97.34	314.3	0.29451	0.72069
149.6	97.34	314.8	0.29567	0.72076
149.8	97.33	315.3	0.29674	0.72085
150	97.33	315.8	0.2976	0.72096
150.2	97.32	316.3	0.29814	0.7211
150.4	97.31	316.8	0.29833	0.72126
150.6	97.3	317.3	0.29822	0.72146
150.8	97.29	317.8	0.29792	0.72168
151	97.28	318.3	0.2976	0.72192
151.2	97.27	318.8	0.29738	0.72218
151.4	97.27	319.3	0.29736	0.72245
151.6	97.26	319.8	0.29754	0.72272
151.8	97.25	320.3	0.29789	0.72299
152	97.24	320.8	0.29832	0.72324
152.2	97.23	321.3	0.29878	0.72349
152.4	97.22	321.8	0.29918	0.72373
152.6	97.22	322.3	0.29948	0.72396
152.8	97.21	322.8	0.29963	0.72419
153	97.2	323.3	0.29961	0.72443
153.2	97.2	323.8	0.29945	0.72467
153.4	97.19	324.3	0.29922	0.72492
153.6	97.18	324.8	0.29903	0.72517
153.8	97.17	325.3	0.29899	0.72544
154	97.16	325.8	0.29916	0.7257
154.2	97.16	326.3	0.29951	0.72596
154.4	97.15	326.8	0.29996	0.72621
154.6	97.14	327.3	0.30036	0.72644
154.8	97.13	327.8	0.30057	0.72665
155	97.13	328.3	0.30049	0.72684
155.2	97.12	328.8	0.30008	0.72701
155.4	97.11	329.3	0.29941	0.72715
155.6	97.11	329.8	0.29861	0.72727
155.8	97.1	330.3	0.29787	0.72735
156	97.09	330.8	0.29738	0.72741
156.2	97.09	331.3	0.29729	0.72745
156.4	97.09	331.8	0.29758	0.72746
156.6	97.09	332.3	0.29814	0.72744
156.8	97.09	332.8	0.29878	0.7274
157	97.09	333.3	0.29929	0.72734
157.2	97.09	333.8	0.29955	0.72726
157.4	97.08	334.3	0.29955	0.72716
157.6	97.08	334.8	0.29936	0.72705
157.8	97.08	335.3	0.29911	0.72693
158	97.07	335.8	0.29888	0.7268
158.2	97.06	336.3	0.29869	0.72666
158.4	97.06	336.8	0.29854	0.72651
158.6	97.05	337.3	0.29838	0.72636
158.8	97.05	337.8	0.29815	0.72621
159	97.04	338.3	0.29784	0.72604
159.2	97.04	338.8	0.29742	0.72586
159.4	97.04	339.3	0.29691	0.72566
159.6	97.04	339.8	0.29634	0.72544
159.8	97.03	340.3	0.29578	0.72519
160	97.03	340.8	0.29529	0.7249
160.2	97.03	341.3	0.29496	0.72459
160.4	97.03	341.8	0.29485	0.72426
160.6	97.03	342.3	0.29501	0.7239
160.8	97.02	342.8	0.29541	0.72354
161	97.01	343.3	0.29601	0.72318
161.2	97	343.8	0.2967	0.72283
161.4	96.99	344.3	0.2974	0.72252
161.6	96.98	344.8	0.29801	0.72223
161.8	96.97	345.3	0.29849	0.722
162	96.96	345.8	0.29884	0.72181
162.2	96.95	346.3	0.29906	0.72165
162.4	96.94	346.8	0.29915	0.72152
162.6	96.93	347.3	0.29914	0.7214
162.8	96.92	347.8	0.29903	0.72126
163	96.91	348.3	0.29886	0.72109
163.2	96.9	348.8	0.29868	0.72085
163.4	96.89	349.3	0.29855	0.72054
163.6	96.88	349.8	0.2985	0.72015
163.8	96.87	350.3	0.29851	0.71964
164	96.86	350.8	0.29854	0.71904
164.2	96.85	351.3	0.29854	0.71834
164.4	96.84	351.8	0.29846	0.71754
164.6	96.83	352.3	0.29825	0.71669
164.8	96.82	352.8	0.29793	0.71579
165	96.81	353.3	0.29751	0.7149
165.2	96.8	353.8	0.297	0.71402
165.4	96.79	354.3	0.29645	0.71317
165.6	96.78	354.8	0.29586	0.71238
165.8	96.77	355.3	0.29525	0.71166
166	96.76	355.8	0.29465	0.71103
166.2	96.76	356.3	0.2941	0.71049
166.4	96.75	356.8	0.29363	0.71002
166.6	96.74	357.3	0.29332	0.70963
166.8	96.74	357.8	0.29325	0.70929
167	96.73	358.3	0.29346	0.709
167.2	96.72	358.8	0.29394	0.70873
167.4	96.72	359.3	0.29461	0.70847
167.6	96.71	359.8	0.29534	0.7082
167.8	96.71	360.3	0.29595	0.70793
168	96.71	360.8	0.29626	0.70765
168.2	96.7	361.3	0.29615	0.70736
168.4	96.7	361.8	0.29557	0.70706
168.6	96.7	362.3	0.2946	0.70677
168.8	96.69	362.8	0.29338	0.70648
169	96.69	363.3	0.29211	0.70621
169.2	96.68	363.8	0.29099	0.70595
169.4	96.68	364.3	0.29014	0.7057
169.6	96.68	364.8	0.28962	0.70545
169.8	96.67	365.3	0.28934	0.70519
170	96.67	365.8	0.28918	0.70491
170.2	96.67	366.3	0.28903	0.70459
170.4	96.67	366.8	0.28881	0.70422
170.6	96.67	367.3	0.28853	0.70379
170.8	96.67	367.8	0.28824	0.70328
171	96.67	368.3	0.28801	0.7027
171.2	96.67	368.8	0.28788	0.70204
171.4	96.67	369.3	0.28783	0.70132
171.6	96.67	369.8	0.28777	0.70054
171.8	96.66	370.3	0.28763	0.69969
172	96.66	370.8	0.28734	0.69879
172.2	96.66	371.3	0.28689	0.69785
172.4	96.65	371.8	0.28635	0.69687
172.6	96.65	372.3	0.28585	0.69587
172.8	96.64	372.8	0.28545	0.69485
173	96.63	373.3	0.28517	0.69378
173.2	96.62	373.8	0.28499	0.69269
173.4	96.61	374.3	0.28484	0.69159
173.6	96.6	374.8	0.28467	0.6905
173.8	96.59	375.3	0.28447	0.68941
174	96.58	375.8	0.28429	0.68835
174.2	96.57	376.3	0.28418	0.68732
174.4	96.56	376.8	0.28419	0.68636
174.6	96.56	377.3	0.28432	0.68547
174.8	96.55	377.8	0.28456	0.68466
175	96.54	378.3	0.2849	0.68392
175.2	96.54	378.8	0.28533	0.68325
175.4	96.53	379.3	0.28586	0.68266
175.6	96.52	379.8	0.28647	0.68213
175.8	96.51	380.3	0.28712	0.68166
176	96.5	380.8	0.28771	0.68124
176.2	96.5	381.3	0.28815	0.68086
176.4	96.49	381.8	0.28834	0.68051
176.6	96.48	382.3	0.28823	0.6802
176.8	96.48	382.8	0.28783	0.67992
177	96.47	383.3	0.28719	0.67967
177.2	96.46	383.8	0.28641	0.67946
177.4	96.45	384.3	0.28557	0.67926
177.6	96.43	384.8	0.28483	0.67909
177.8	96.42	385.3	0.28429	0.67893
178	96.4	385.8	0.28403	0.67878
178.2	96.39	386.3	0.28404	0.67863
178.4	96.38	386.8	0.28429	0.67845
178.6	96.36	387.3	0.2847	0.67824
178.8	96.35	387.8	0.28516	0.67798
179	96.34	388.3	0.28562	0.67763
179.2	96.32	388.8	0.28602	0.67719
179.4	96.31	389.3	0.28637	0.67665
179.6	96.3	389.8	0.28666	0.67599
179.8	96.29	390.3	0.2869	0.67524
180	96.28	390.8	0.28708	0.67439
180.2	96.27	391.3	0.28716	0.67348
180.4	96.25	391.8	0.2871	0.67254
180.6	96.24	392.3	0.28686	0.67161
180.8	96.23	392.8	0.28645	0.67075
181	96.22	393.3	0.28594	0.66999
181.2	96.21	393.8	0.28544	0.66939
181.4	96.19	394.3	0.28508	0.66896
181.6	96.18	394.8	0.28496	0.66873
181.8	96.18	395.3	0.28509	0.66871
182	96.17	395.8	0.2854	0.66886
182.2	96.16	396.3	0.28578	0.66917
182.4	96.16	396.8	0.28611	0.66958
182.6	96.15	397.3	0.28631	0.67003
182.8	96.15	397.8	0.28638	0.67049
183	96.14	398.3	0.28633	0.67089
183.2	96.14	398.8	0.2862	0.67121
183.4	96.14	399.3	0.28605	0.67141
183.6	96.14	399.8	0.28589	0.6715
183.8	96.14	400.3	0.2858	0.67149
184	96.14	400.8	0.28582	0.67138
184.2	96.14	401.3	0.28599	0.6712
184.4	96.14	401.8	0.28634	0.67098
184.6	96.14	402.3	0.28682	0.67074
184.8	96.14	402.8	0.28738	0.67051
185	96.14	403.3	0.28794	0.67028
185.2	96.14	403.8	0.28845	0.67008
185.4	96.14	404.3	0.28885	0.66989
185.6	96.14	404.8	0.28914	0.6697
185.8	96.14	405.3	0.28933	0.66951
186	96.14	405.8	0.28949	0.66931
186.2	96.14	406.3	0.28972	0.66908
186.4	96.14	406.8	0.29013	0.66881
186.6	96.14	407.3	0.29081	0.6685
186.8	96.13	407.8	0.29178	0.66815
187	96.13	408.3	0.29296	0.66777
187.2	96.12	408.8	0.29419	0.66736
187.4	96.12	409.3	0.29528	0.66695
187.6	96.11	409.8	0.29605	0.66656
187.8	96.11	410.3	0.29646	0.66621
188	96.1	410.8	0.29653	0.6659
188.2	96.1	411.3	0.29638	0.66565
188.4	96.09	411.8	0.29612	0.66549
188.6	96.09	412.3	0.29584	0.66539
188.8	96.09	412.8	0.29559	0.66537
189	96.09	413.3	0.29538	0.66539
189.2	96.09	413.8	0.2952	0.66545
189.4	96.08	414.3	0.2951	0.6655
189.6	96.08	414.8	0.29512	0.66552
189.8	96.08	415.3	0.2953	0.66547
190	96.07	415.8	0.29568	0.66533
190.2	96.07	416.3	0.29626	0.66508
190.4	96.06	416.8	0.29701	0.66469
190.6	96.06	417.3	0.29782	0.6642
190.8	96.05	417.8	0.29858	0.66359
191	96.05	418.3	0.29922	0.6629
191.2	96.04	418.8	0.29966	0.66216
191.4	96.04	419.3	0.29994	0.66141
191.6	96.04	419.8	0.30011	0.66069
191.8	96.04	420.3	0.30022	0.66005
192	96.04	420.8	0.30029	0.65951
192.2	96.04	421.3	0.3003	0.65911
192.4	96.04	421.8	0.30022	0.65884
192.6	96.04	422.3	0.30004	0.6587
192.8	96.04	422.8	0.29977	0.65869
193	96.04	423.3	0.29948	0.65879
193.2	96.03	423.8	0.29922	0.65897
193.4	96.03	424.3	0.29906	0.65918
193.6	96.02	424.8	0.29904	0.65939
193.8	96.02	425.3	0.29918	0.65957
194	96.01	425.8	0.29947	0.65967
194.2	96.01	426.3	0.29992	0.65968
194.4	96	426.8	0.3005	0.65958
194.6	95.99	427.3	0.30122	0.65936
194.8	95.99	427.8	0.30207	0.65903
195	95.98	428.3	0.30304	0.65861
195.2	95.98	428.8	0.30407	0.65812
195.4	95.97	429.3	0.30509	0.65758
195.6	95.97	429.8	0.30595	0.65703
195.8	95.96	430.3	0.30654	0.65652
196	95.96	430.8	0.30681	0.65607
196.2	95.95	431.3	0.30679	0.65572
196.4	95.94	431.8	0.30659	0.65548
196.6	95.93	432.3	0.30633	0.65538
196.8	95.92	432.8	0.30607	0.65541
197	95.92	433.3	0.30583	0.65557
197.2	95.91	433.8	0.30558	0.65583
197.4	95.9	434.3	0.3053	0.65617
197.6	95.9	434.8	0.30501	0.65655
197.8	95.89	435.3	0.30474	0.65694
198	95.88	435.8	0.30453	0.65729
198.2	95.88	436.3	0.30441	0.65756
198.4	95.88	436.8	0.30438	0.65771
198.6	95.88	437.3	0.30444	0.65772
198.8	95.88	437.8	0.30457	0.65756
199	95.88	438.3	0.30475	0.65722
199.2	95.88	438.8	0.30495	0.6567
199.4	95.87	439.3	0.30509	0.656
199.6	95.86	439.8	0.30514	0.65515
199.8	95.86	440.3	0.30503	0.65416
200	95.85	440.8	0.30476	0.65305
200.2	95.83	441.3	0.30433	0.65186
200.4	95.82	441.8	0.30379	0.6506
200.6	95.81	442.3	0.30317	0.64932
200.8	95.8	442.8	0.30253	0.64806
201	95.79	443.3	0.30192	0.64683
201.2	95.78	443.8	0.30139	0.64568
201.4	95.77	444.3	0.30101	0.64462
201.6	95.76	444.8	0.30077	0.64367
201.8	95.76	445.3	0.30065	0.64283
202	95.75	445.8	0.30058	0.64212
202.2	95.75	446.3	0.30051	0.64152
202.4	95.74	446.8	0.30042	0.64103
202.6	95.73	447.3	0.30031	0.64062
202.8	95.72	447.8	0.30023	0.64027
203	95.71	448.3	0.30019	0.63996
203.2	95.7	448.8	0.30018	0.63966
203.4	95.69	449.3	0.30018	0.63935
203.6	95.69	449.8	0.30015	0.63901
203.8	95.68	450.3	0.30006	0.63865
204	95.67	450.8	0.29987	0.63825
204.2	95.67	451.3	0.29954	0.63781
204.4	95.66	451.8	0.29904	0.63734
204.6	95.66	452.3	0.29839	0.63687
204.8	95.66	452.8	0.29768	0.63639
205	95.65	453.3	0.29703	0.63591
205.2	95.65	453.8	0.29657	0.63544
205.4	95.64	454.3	0.29635	0.63498
205.6	95.64	454.8	0.29631	0.63454
205.8	95.63	455.3	0.29631	0.63411
206	95.63	455.8	0.29621	0.63371
206.2	95.63	456.3	0.29592	0.63333
206.4	95.62	456.8	0.29544	0.63298
206.6	95.62	457.3	0.29484	0.63266
206.8	95.62	457.8	0.29421	0.63236
207	95.62	458.3	0.29361	0.63209
207.2	95.62	458.8	0.29301	0.63185
207.4	95.62	459.3	0.29236	0.63162
207.6	95.62	459.8	0.29167	0.63139
207.8	95.61	460.3	0.291	0.63115
208	95.61	460.8	0.29049	0.63089
208.2	95.61	461.3	0.29025	0.63059
208.4	95.6	461.8	0.29029	0.63026
208.6	95.59	462.3	0.29056	0.6299
208.8	95.58	462.8	0.29094	0.6295
209	95.57	463.3	0.2913	0.62908
209.2	95.56	463.8	0.29165	0.62867
209.4	95.56	464.3	0.29205	0.62828
209.6	95.55	464.8	0.29259	0.62792
209.8	95.54	465.3	0.29332	0.62762
210	95.54	465.8	0.29417	0.62737
210.2	95.54	466.3	0.29498	0.62719
210.4	95.53	466.8	0.29558	0.62706
210.6	95.53	467.3	0.29583	0.62697
210.8	95.53	467.8	0.29571	0.62689
211	95.52	468.3	0.29532	0.62678
211.2	95.52	468.8	0.29477	0.62661
211.4	95.51	469.3	0.29416	0.62636
211.6	95.51	469.8	0.29352	0.62599
211.8	95.5	470.3	0.29278	0.62547
212	95.49	470.8	0.29188	0.62481
212.2	95.48	471.3	0.29081	0.62403
212.4	95.46	471.8	0.28961	0.62314
212.6	95.45	472.3	0.28834	0.62218
212.8	95.44	472.8	0.28714	0.62119
213	95.42	473.3	0.28614	0.6202
213.2	95.41	473.8	0.28545	0.61926
213.4	95.4	474.3	0.28516	0.61842
213.6	95.4	474.8	0.28527	0.61769
213.8	95.39	475.3	0.28576	0.61711
214	95.38	475.8	0.28654	0.61669
214.2	95.38	476.3	0.28751	0.6164
214.4	95.37	476.8	0.28855	0.61625
214.6	95.37	477.3	0.28953	0.6162
214.8	95.36	477.8	0.29035	0.61623
215	95.36	478.3	0.29095	0.61632
215.2	95.35	478.8	0.29132	0.61644
215.4	95.35	479.3	0.29152	0.61657
215.6	95.34	479.8	0.29164	0.61668
215.8	95.34	480.3	0.29176	0.61678
216	95.33	480.8	0.29193	0.61685
216.2	95.32	481.3	0.29215	0.6169
216.4	95.31	481.8	0.29242	0.61692
216.6	95.31	482.3	0.29272	0.61694
216.8	95.3	482.8	0.29301	0.61696
217	95.29	483.3	0.29323	0.61697
217.2	95.29	483.8	0.29327	0.61699
217.4	95.28	484.3	0.29303	0.61702
217.6	95.27	484.8	0.29247	0.61707
217.8	95.26	485.3	0.2916	0.61712
218	95.25	485.8	0.29056	0.61717
218.2	95.24	486.3	0.28955	0.61724
218.4	95.24	486.8	0.28872	0.6173
218.6	95.23	487.3	0.28816	0.61736
218.8	95.22	487.8	0.28787	0.61743
219	95.22	488.3	0.28775	0.61749
219.2	95.21	488.8	0.2877	0.61755
219.4	95.21	489.3	0.28762	0.6176
219.6	95.2	489.8	0.28744	0.61764
219.8	95.2	490.3	0.28716	0.61767
220	95.19	490.8	0.2868	0.61767
220.2	95.19	491.3	0.28643	0.61764
220.4	95.18	491.8	0.28612	0.61758
220.6	95.18	492.3	0.2859	0.61749
220.8	95.18	492.8	0.2858	0.61736
221	95.17	493.3	0.2858	0.61721
221.2	95.17	493.8	0.28585	0.61705
221.4	95.17	494.3	0.28591	0.61689
221.6	95.17	494.8	0.28596	0.61674
221.8	95.16	495.3	0.28602	0.61661
222	95.16	495.8	0.2861	0.61651
222.2	95.15	496.3	0.28623	0.61645
222.4	95.14	496.8	0.28643	0.61642
222.6	95.14	497.3	0.28668	0.6164
222.8	95.13	497.8	0.28697	0.61637
223	95.12	498.3	0.28723	0.6163
223.2	95.12	498.8	0.28744	0.61618
223.4	95.11	499.3	0.28754	0.61596
223.6	95.11	499.8	0.28756	0.61564
223.8	95.1	500.3	0.28751	0.61518
224	95.1	500.8	0.28744	0.6146
224.2	95.1	501.3	0.28741	0.61389
224.4	95.09	501.8	0.28748	0.61308
224.6	95.09	502.3	0.2877	0.61219
224.8	95.09	502.8	0.28809	0.61128
225	95.09	503.3	0.28862	0.61037
225.2	95.09	503.8	0.28923	0.6095
225.4	95.09	504.3	0.28983	0.60872
225.6	95.09	504.8	0.29037	0.60805
225.8	95.09	505.3	0.29085	0.60753
226	95.09	505.8	0.29133	0.60717
226.2	95.09	506.3	0.2919	0.60697
226.4	95.08	506.8	0.29257	0.60692
226.6	95.08	507.3	0.29336	0.60702
226.8	95.08	507.8	0.29425	0.60726
227	95.07	508.3	0.2952	0.6076
227.2	95.07	508.8	0.29618	0.60803
227.4	95.07	509.3	0.29714	0.60852
227.6	95.07	509.8	0.29805	0.60904
227.8	95.06	510.3	0.2989	0.60957
228	95.06	510.8	0.2997	0.61008
228.2	95.05	511.3	0.30046	0.61055
228.4	95.04	511.8	0.30121	0.61096
228.6	95.03	512.3	0.30198	0.6113
228.8	95.03	512.8	0.3028	0.61154
229	95.02	513.3	0.30372	0.61169
229.2	95.01	513.8	0.30479	0.61174
229.4	95	514.3	0.30602	0.61169
229.6	94.99	514.8	0.30739	0.61157
229.8	94.99	515.3	0.3088	0.61136
230	94.99	515.8	0.31015	0.61109
230.2	94.99	516.3	0.31135	0.61078
230.4	94.98	516.8	0.31239	0.61043
230.6	94.98	517.3	0.31334	0.61007
230.8	94.98	517.8	0.31429	0.60969
231	94.98	518.3	0.31533	0.60931
231.2	94.97	518.8	0.31654	0.60893
231.4	94.97	519.3	0.3179	0.60854
231.6	94.96	519.8	0.31937	0.60815
231.8	94.96	520.3	0.32085	0.60777
232	94.95	520.8	0.32226	0.60739
232.2	94.95	521.3	0.32359	0.60704
232.4	94.95	521.8	0.32486	0.60672
232.6	94.94	522.3	0.32613	0.60645
232.8	94.94	522.8	0.3274	0.60625
233	94.93	523.3	0.32862	0.60613
233.2	94.93	523.8	0.32969	0.60611
233.4	94.92	524.3	0.33055	0.60619
233.6	94.92	524.8	0.33118	0.60639
233.8	94.92	525.3	0.33166	0.60669
234	94.91	525.8	0.33216	0.60709
234.2	94.91	526.3	0.33283	0.60758
234.4	94.9	526.8	0.3338	0.60815
234.6	94.9	527.3	0.33512	0.60876
234.8	94.89	527.8	0.33674	0.6094
235	94.88	528.3	0.33856	0.61003
235.2	94.88	528.8	0.34043	0.61062
235.4	94.87	529.3	0.34219	0.61112
235.6	94.87	529.8	0.34373	0.61152
235.8	94.86	530.3	0.345	0.61179
236	94.86	530.8	0.34599	0.61192
236.2	94.86	531.3	0.34678	0.61192
236.4	94.85	531.8	0.3475	0.6118
236.6	94.85	532.3	0.34834	0.61158
236.8	94.84	532.8	0.34946	0.6113
237	94.84	533.3	0.35092	0.61099
237.2	94.83	533.8	0.35261	0.61068
237.4	94.82	534.3	0.35427	0.61041
237.6	94.81	534.8	0.35561	0.6102
237.8	94.8	535.3	0.35641	0.61004
238	94.79	535.8	0.35664	0.60996
238.2	94.79	536.3	0.35639	0.60993
238.4	94.78	536.8	0.35586	0.60995
238.6	94.78	537.3	0.35525	0.60999
238.8	94.78	537.8	0.35466	0.61004
239	94.78	538.3	0.35414	0.61008
239.2	94.78	538.8	0.35371	0.61011
239.4	94.78	539.3	0.35337	0.61011
239.6	94.78	539.8	0.35315	0.61009
239.8	94.78	540.3	0.35306	0.61006
240	94.78	540.8	0.35309	0.61002
240.2	94.78	541.3	0.35317	0.60998
240.4	94.78	541.8	0.35317	0.60995
240.6	94.78	542.3	0.35298	0.60995
240.8	94.77	542.8	0.35252	0.60997
241	94.77	543.3	0.35181	0.61001
241.2	94.77	543.8	0.35093	0.61006
241.4	94.77	544.3	0.34998	0.61013
241.6	94.76	544.8	0.34906	0.61019
241.8	94.76	545.3	0.34824	0.61024
242	94.76	545.8	0.34754	0.61026
242.2	94.76	546.3	0.34694	0.61025
242.4	94.75	546.8	0.34638	0.61019
242.6	94.75	547.3	0.34579	0.61009
242.8	94.75	547.8	0.34514	0.60996
243	94.75	548.3	0.34442	0.60979
243.2	94.75	548.8	0.34367	0.60959
243.4	94.75	549.3	0.34296	0.60938
243.6	94.75	549.8	0.34232	0.60917
243.8	94.75	550.3	0.34174	0.60896
244	94.75	550.8	0.34118	0.60876
244.2	94.74	551.3	0.34059	0.60858
244.4	94.74	551.8	0.33993	0.6084
244.6	94.74	552.3	0.33916	0.60823
244.8	94.74	552.8	0.33828	0.60805
245	94.73	553.3	0.33731	0.60786
245.2	94.73	553.8	0.33631	0.60763
245.4	94.73	554.3	0.33533	0.60736
245.6	94.72	554.8	0.33442	0.60705
245.8	94.72	555.3	0.3336	0.60668
246	94.72	555.8	0.33283	0.60626
246.2	94.72	556.3	0.33207	0.60581
246.4	94.71	556.8	0.33129	0.60534
246.6	94.71	557.3	0.33052	0.60487
246.8	94.7	557.8	0.32984	0.6044
247	94.69	558.3	0.32931	0.60394
247.2	94.69	558.8	0.32895	0.60351
247.4	94.68	559.3	0.32866	0.60311
247.6	94.68	559.8	0.3283	0.60275
247.8	94.67	560.3	0.32773	0.60242
248	94.67	560.8	0.32694	0.60213
248.2	94.66	561.3	0.32604	0.60187
248.4	94.66	561.8	0.32518	0.60163
248.6	94.66	562.3	0.32447	0.60141
248.8	94.66	562.8	0.32389	0.6012
249	94.65	563.3	0.32332	0.60102
249.2	94.65	563.8	0.32263	0.60086
249.4	94.65	564.3	0.32175	0.60072
249.6	94.65	564.8	0.32073	0.60063
249.8	94.64	565.3	0.31962	0.60057
250	94.64	565.8	0.31851	0.60055
250.2	94.64	566.3	0.31742	0.60058
250.4	94.63	566.8	0.3163	0.60063
250.6	94.62	567.3	0.31511	0.60071
250.8	94.61	567.8	0.31384	0.6008
251	94.6	568.3	0.31251	0.60089
251.2	94.59	568.8	0.31119	0.60095
251.4	94.57	569.3	0.30992	0.60097
251.6	94.56	569.8	0.30869	0.60095
251.8	94.56	570.3	0.30753	0.60087
252	94.55	570.8	0.30648	0.60073
252.2	94.54	571.3	0.30565	0.60053
252.4	94.54	571.8	0.30514	0.60028
252.6	94.54	572.3	0.30495	0.6
252.8	94.53	572.8	0.305	0.59968
253	94.52	573.3	0.30508	0.59935
253.2	94.52	573.8	0.30499	0.59902
253.4	94.51	574.3	0.30456	0.5987
253.6	94.51	574.8	0.30378	0.59838
253.8	94.5	575.3	0.30275	0.59809
254	94.49	575.8	0.3017	0.59783
254.2	94.49	576.3	0.30077	0.59759
254.4	94.48	576.8	0.30007	0.59736
254.6	94.47	577.3	0.2996	0.59715
254.8	94.46	577.8	0.29931	0.59694
255	94.45	578.3	0.29919	0.59673
255.2	94.44	578.8	0.29924	0.59652
255.4	94.43	579.3	0.2995	0.59631
255.6	94.41	579.8	0.29998	0.59609
255.8	94.4	580.3	0.30064	0.59588
256	94.39	580.8	0.30134	0.59567
256.2	94.38	581.3	0.30188	0.59548
256.4	94.37	581.8	0.30203	0.59532
256.6	94.36	582.3	0.30165	0.59519
256.8	94.36	582.8	0.30069	0.59511
257	94.35	583.3	0.29929	0.59507
257.2	94.35	583.8	0.29768	0.59507
257.4	94.34	584.3	0.29613	0.59512
257.6	94.33	584.8	0.2949	0.5952
257.8	94.33	585.3	0.29406	0.59531
258	94.33	585.8	0.29353	0.59545
258.2	94.33	586.3	0.29312	0.59561
258.4	94.33	586.8	0.29266	0.59581
258.6	94.33	587.3	0.29205	0.59605
258.8	94.33	587.8	0.29134	0.59634
259	94.33	588.3	0.29067	0.59669
259.2	94.33	588.8	0.29021	0.59712
259.4	94.32	589.3	0.29009	0.59765
259.6	94.32	589.8	0.29031	0.59826
259.8	94.31	590.3	0.29081	0.59895
260	94.3	590.8	0.29142	0.59972
260.2	94.3	591.3	0.29197	0.60054
260.4	94.29	591.8	0.29233	0.60136
260.6	94.29	592.3	0.29241	0.60217
260.8	94.28	592.8	0.29223	0.60292
261	94.28	593.3	0.29181	0.60361
261.2	94.28	593.8	0.29121	0.60419
261.4	94.27	594.3	0.29052	0.60465
261.6	94.27	594.8	0.28983	0.60498
261.8	94.26	595.3	0.2892	0.60517
262	94.26	595.8	0.28868	0.60523
262.2	94.26	596.3	0.28829	0.60518
262.4	94.25	596.8	0.28799	0.60504
262.6	94.25	597.3	0.28771	0.60482
262.8	94.24	597.8	0.28741	0.60455
263	94.24	598.3	0.28709	0.60428
263.2	94.23	598.8	0.2868	0.60401
263.4	94.23	599.3	0.28658	0.60379
263.6	94.22	599.8	0.28641	0.60362
263.8	94.22	600.3	0.28625	0.60354
264	94.21	600.8	0.28599	0.60356
264.2	94.21	601.3	0.2856	0.60368
264.4	94.21	601.8	0.28506	0.60391
264.6	94.2	602.3	0.28447	0.60424
264.8	94.2	602.8	0.28392	0.60464
265	94.2	603.3	0.28354	0.60511
265.2	94.2	603.8	0.28337	0.60561
265.4	94.2	604.3	0.28342	0.60612
265.6	94.2	604.8	0.28362	0.60661
265.8	94.2	605.3	0.28386	0.60705
266	94.2	605.8	0.28404	0.60742
266.2	94.2	606.3	0.28402	0.60771
266.4	94.2	606.8	0.28372	0.6079
266.6	94.2	607.3	0.2831	0.608
266.8	94.2	607.8	0.28219	0.60802
267	94.2	608.3	0.28107	0.60799
267.2	94.2	608.8	0.27986	0.60791
267.4	94.2	609.3	0.27868	0.60783
267.6	94.2	609.8	0.27764	0.60775
267.8	94.2	610.3	0.2768	0.60771
268	94.2	610.8	0.27614	0.60772
268.2	94.2	611.3	0.27561	0.60777
268.4	94.2	611.8	0.27517	0.60786
268.6	94.19	612.3	0.2748	0.60798
268.8	94.19	612.8	0.27453	0.60811
269	94.19	613.3	0.27442	0.60823
269.2	94.19	613.8	0.27451	0.60831
269.4	94.18	614.3	0.27485	0.60833
269.6	94.18	614.8	0.27542	0.60829
269.8	94.17	615.3	0.27619	0.60819
270	94.16	615.8	0.2771	0.60805
270.2	94.16	616.3	0.27805	0.60789
270.4	94.15	616.8	0.27897	0.60775
270.6	94.14	617.3	0.27982	0.60766
270.8	94.13	617.8	0.28056	0.60764
271	94.12	618.3	0.28119	0.60773
271.2	94.11	618.8	0.28171	0.60793
271.4	94.1	619.3	0.28215	0.60825
271.6	94.1	619.8	0.28256	0.60867
271.8	94.1	620.3	0.28305	0.60916
272	94.1	620.8	0.28363	0.6097
272.2	94.09	621.3	0.2843	0.61025
272.4	94.09	621.8	0.28494	0.61078
272.6	94.09	622.3	0.28538	0.61124
272.8	94.09	622.8	0.28546	0.61162
273	94.09	623.3	0.28508	0.6119
273.2	94.08	623.8	0.2843	0.61207
273.4	94.07	624.3	0.28327	0.61214
273.6	94.06	624.8	0.2822	0.61213
273.8	94.06	625.3	0.28129	0.61208
274	94.05	625.8	0.28067	0.61201
274.2	94.04	626.3	0.28036	0.61195
274.4	94.03	626.8	0.28032	0.61194
274.6	94.03	627.3	0.28048	0.612
274.8	94.02	627.8	0.28076	0.61212
275	94.02	628.3	0.28107	0.61232
275.2	94.02	628.8	0.28136	0.61258
275.4	94.02	629.3	0.2816	0.61288
275.6	94.02	629.8	0.28178	0.61321
275.8	94.02	630.3	0.28192	0.61353
276	94.02	630.8	0.28208	0.61386
276.2	94.02	631.3	0.28229	0.61416
276.4	94.02	631.8	0.28253	0.61445
276.6	94.02	632.3	0.28276	0.61471
276.8	94.02	632.8	0.28289	0.61497
277	94.02	633.3	0.28286	0.61523
277.2	94.02	633.8	0.28265	0.61552
277.4	94.02	634.3	0.28227	0.61583
277.6	94.02	634.8	0.28178	0.6162
277.8	94.01	635.3	0.28127	0.6166
278	94.01	635.8	0.28084	0.61705
278.2	94.01	636.3	0.28061	0.61752
278.4	94.01	636.8	0.28064	0.61801
278.6	94.01	637.3	0.28095	0.6185
278.8	94	637.8	0.28152	0.61898
279	94	638.3	0.28224	0.61945
279.2	94	638.8	0.28298	0.6199
279.4	93.99	639.3	0.28362	0.62033
279.6	93.99	639.8	0.28412	0.62075
279.8	93.99	640.3	0.28452	0.62118
280	93.98	640.8	0.28493	0.62162
280.2	93.98	641.3	0.2855	0.6221
280.4	93.98	641.8	0.28632	0.62263
280.6	93.97	642.3	0.28738	0.62323
280.8	93.97	642.8	0.2886	0.6239
281	93.97	643.3	0.28978	0.62466
281.2	93.97	643.8	0.29078	0.62551
281.4	93.96	644.3	0.29159	0.62647
281.6	93.96	644.8	0.29232	0.62754
281.8	93.96	645.3	0.29323	0.62871
282	93.96	645.8	0.29467	0.63
282.2	93.96	646.3	0.29702	0.6314
282.4	93.96	646.8	0.30068	0.63293
282.6	93.96	647.3	0.30613	0.63458
282.8	93.96	647.8	0.31401	0.63633
283	93.96	648.3	0.32536	0.63819
283.2	93.96	648.8	0.34143	0.64012
283.4	93.96	649.3	0.36361	0.64207
283.6	93.96	649.8	0.39373	0.64402
283.8	93.96	650.3	0.43297	0.64594
284	93.96	650.8	0.48104	0.64777
284.2	93.96	651.3	0.53535	0.64947
284.4	93.96	651.8	0.58966	0.65099
284.6	93.96	652.3	0.63539	0.65231
284.8	93.96	652.8	0.66377	0.65341
285	93.96	653.3	0.66907	0.65429
285.2	93.96	653.8	0.65192	0.65495
285.4	93.96	654.3	0.61799	0.65541
285.6	93.96	654.8	0.57535	0.65572
285.8	93.96	655.3	0.53104	0.65592
286	93.96	655.8	0.49006	0.65608
286.2	93.96	656.3	0.45463	0.65623
286.4	93.96	656.8	0.42489	0.65644
286.6	93.96	657.3	0.40108	0.65673
286.8	93.96	657.8	0.38257	0.65713
287	93.96	658.3	0.36859	0.65762
287.2	93.96	658.8	0.35856	0.65821
287.4	93.96	659.3	0.35163	0.65886
287.6	93.96	659.8	0.34708	0.65956
287.8	93.95	660.3	0.34441	0.66031
288	93.95	660.8	0.34324	0.66104
288.2	93.94	661.3	0.34307	0.66174
288.4	93.94	661.8	0.34346	0.66243
288.6	93.93	662.3	0.34405	0.6631
288.8	93.92	662.8	0.34447	0.66377
289	93.92	663.3	0.34446	0.66446
289.2	93.91	663.8	0.34385	0.66521
289.4	93.9	664.3	0.34262	0.66603
289.6	93.89	664.8	0.34084	0.66695
289.8	93.89	665.3	0.33869	0.66796
290	93.88	665.8	0.33637	0.66906
290.2	93.88	666.3	0.33409	0.67021
290.4	93.87	666.8	0.33207	0.67137
290.6	93.87	667.3	0.33042	0.67252
290.8	93.86	667.8	0.32913	0.67363
291	93.85	668.3	0.32814	0.67463
291.2	93.85	668.8	0.32724	0.67552
291.4	93.84	669.3	0.32627	0.67626
291.6	93.84	669.8	0.32509	0.67684
291.8	93.84	670.3	0.32372	0.67727
292	93.83	670.8	0.3223	0.67756
292.2	93.83	671.3	0.32098	0.67772
292.4	93.83	671.8	0.31992	0.67778
292.6	93.83	672.3	0.31919	0.67776
292.8	93.83	672.8	0.31874	0.67767
293	93.82	673.3	0.31843	0.67752
293.2	93.82	673.8	0.3181	0.67734
293.4	93.82	674.3	0.31762	0.67712
293.6	93.81	674.8	0.31694	0.67688
293.8	93.81	675.3	0.31611	0.6766
294	93.8	675.8	0.31527	0.67631
294.2	93.8	676.3	0.31455	0.676
294.4	93.79	676.8	0.31405	0.67567
294.6	93.79	677.3	0.31379	0.67534
294.8	93.78	677.8	0.31369	0.67501
295	93.78	678.3	0.31361	0.67471
295.2	93.77	678.8	0.31342	0.67445
295.4	93.77	679.3	0.31301	0.67424
295.6	93.76	679.8	0.31234	0.67411
295.8	93.76	680.3	0.31146	0.67405
296	93.75	680.8	0.31042	0.67408
296.2	93.74	681.3	0.30933	0.67417
296.4	93.74	681.8	0.30827	0.67432
296.6	93.73	682.3	0.30732	0.67449
296.8	93.72	682.8	0.30652	0.67465
297	93.72	683.3	0.30588	0.67475
297.2	93.71	683.8	0.30534	0.67476
297.4	93.71	684.3	0.30483	0.67463
297.6	93.7	684.8	0.30425	0.67435
297.8	93.69	685.3	0.30353	0.6739
298	93.69	685.8	0.30265	0.67328
298.2	93.68	686.3	0.30162	0.6725
298.4	93.68	686.8	0.30048	0.67162
298.6	93.67	687.3	0.29928	0.67067
298.8	93.66	687.8	0.29799	0.66968
299	93.66	688.3	0.29666	0.66871
299.2	93.65	688.8	0.29543	0.66781
299.4	93.65	689.3	0.29458	0.66698
299.6	93.64	689.8	0.29462	0.66624
299.8	93.64	690.3	0.29633	0.6656
300	93.63	690.8	0.30057	0.66507
300.2	93.63	691.3	0.30823	0.66462
300.4	93.62	691.8	0.31992	0.66423
300.6	93.62	692.3	0.33537	0.6639
300.8	93.62	692.8	0.3531	0.66358
301	93.61	693.3	0.37029	0.66328
301.2	93.61	693.8	0.38329	0.66294
301.4	93.61	694.3	0.38912	0.66258
301.6	93.6	694.8	0.38662	0.66216
301.8	93.6	695.3	0.37687	0.66166
302	93.6	695.8	0.36265	0.66107
302.2	93.6	696.3	0.34691	0.66037
302.4	93.6	696.8	0.33203	0.65956
302.6	93.6	697.3	0.31939	0.65862
302.8	93.6	697.8	0.30932	0.65756
303	93.6	698.3	0.30168	0.65639
303.2	93.6	698.8	0.29612	0.6551
303.4	93.6	699.3	0.29212	0.65373
303.6	93.6	699.8	0.28928	0.65231
303.8	93.6	700.3	0.28725	0.65087
304	93.6	700.8	0.28577	0.64943
304.2	93.6	701.3	0.28472	0.64799
304.4	93.6	701.8	0.28403	0.64661
304.6	93.6	702.3	0.28355	0.64529
304.8	93.6	702.8	0.28313	0.64403
305	93.6	703.3	0.28264	0.64284
305.2	93.6	703.8	0.28201	0.64171
305.4	93.6	704.3	0.28124	0.64064
305.6	93.6	704.8	0.28036	0.63962
305.8	93.6	705.3	0.27946	0.63863
306	93.6	705.8	0.27867	0.63766
306.2	93.6	706.3	0.27811	0.6367
306.4	93.59	706.8	0.2779	0.63572
306.6	93.59	707.3	0.27811	0.63474
306.8	93.59	707.8	0.27878	0.63376
307	93.59	708.3	0.2799	0.63277
307.2	93.58	708.8	0.28139	0.63179
307.4	93.58	709.3	0.28309	0.63082
307.6	93.57	709.8	0.28483	0.62985
307.8	93.57	710.3	0.28633	0.62887
308	93.56	710.8	0.28735	0.62789
308.2	93.55	711.3	0.28787	0.62686
308.4	93.54	711.8	0.28805	0.62578
308.6	93.53	712.3	0.2882	0.62465
308.8	93.53	712.8	0.28863	0.62346
309	93.52	713.3	0.28953	0.62222
309.2	93.51	713.8	0.2909	0.6209
309.4	93.51	714.3	0.29264	0.61951
309.6	93.5	714.8	0.29458	0.61808
309.8	93.49	715.3	0.29672	0.61662
310	93.49	715.8	0.29919	0.61516
310.2	93.48	716.3	0.30231	0.61373
310.4	93.47	716.8	0.30639	0.61235
310.6	93.46	717.3	0.31177	0.61102
310.8	93.46	717.8	0.31849	0.60973
311	93.45	718.3	0.32608	0.6085
311.2	93.45	718.8	0.33351	0.60735
311.4	93.44	719.3	0.33948	0.6063
311.6	93.44	719.8	0.34276	0.60534
311.8	93.44	720.3	0.34262	0.60447
312	93.44	720.8	0.33915	0.6037
312.2	93.44	721.3	0.33315	0.60302
312.4	93.44	721.8	0.32568	0.6024
312.6	93.44	722.3	0.31775	0.60182
312.8	93.43	722.8	0.31011	0.60127
313	93.43	723.3	0.30319	0.60072
313.2	93.43	723.8	0.29714	0.60015
313.4	93.42	724.3	0.29194	0.59954
313.6	93.42	724.8	0.28754	0.59888
313.8	93.42	725.3	0.28403	0.59817
314	93.41	725.8	0.28135	0.59742
314.2	93.41	726.3	0.27939	0.59662
314.4	93.41	726.8	0.27805	0.59579
314.6	93.41	727.3	0.27717	0.59495
314.8	93.41	727.8	0.27661	0.59409
315	93.41	728.3	0.27626	0.59322
315.2	93.41	728.8	0.27607	0.59236
315.4	93.41	729.3	0.276	0.59152
315.6	93.4	729.8	0.27602	0.59068
315.8	93.39	730.3	0.27607	0.58985
316	93.39	730.8	0.2761	0.58902
316.2	93.38	731.3	0.27606	0.5882
316.4	93.38	731.8	0.27592	0.5874
316.6	93.37	732.3	0.27567	0.58662
316.8	93.36	732.8	0.27534	0.58587
317	93.36	733.3	0.27497	0.58516
317.2	93.36	733.8	0.27458	0.58451
317.4	93.36	734.3	0.27419	0.58391
317.6	93.36	734.8	0.27381	0.5834
317.8	93.36	735.3	0.27343	0.58297
318	93.36	735.8	0.27309	0.58262
318.2	93.36	736.3	0.27286	0.58236
318.4	93.35	736.8	0.27285	0.58216
318.6	93.35	737.3	0.27311	0.58201
318.8	93.34	737.8	0.27364	0.58187
319	93.33	738.3	0.27429	0.58174
319.2	93.33	738.8	0.27488	0.58158
319.4	93.32	739.3	0.27521	0.58137
319.6	93.32	739.8	0.27518	0.5811
319.8	93.31	740.3	0.27479	0.58078
320	93.31	740.8	0.27417	0.58039
320.2	93.3	741.3	0.27348	0.57993
320.4	93.3	741.8	0.27288	0.57941
320.6	93.29	742.3	0.27252	0.57884
320.8	93.29	742.8	0.27247	0.57821
321	93.28	743.3	0.27275	0.57753
321.2	93.28	743.8	0.27333	0.57681
321.4	93.27	744.3	0.27411	0.57604
321.6	93.27	744.8	0.27496	0.57525
321.8	93.26	745.3	0.27574	0.57445
322	93.26	745.8	0.27633	0.57365
322.2	93.26	746.3	0.27664	0.57287
322.4	93.26	746.8	0.27663	0.57214
322.6	93.25	747.3	0.27636	0.57147
322.8	93.25	747.8	0.27592	0.5709
323	93.25	748.3	0.27541	0.57043
323.2	93.25	748.8	0.27489	0.57006
323.4	93.25	749.3	0.27442	0.5698
323.6	93.25	749.8	0.27406	0.56962
323.8	93.25	750.3	0.27389	0.56952
324	93.25	750.8	0.27401	0.56948
324.2	93.25	751.3	0.27442	0.56948
324.4	93.25	751.8	0.27505	0.56952
324.6	93.25	752.3	0.27577	0.56956
324.8	93.25	752.8	0.27641	0.56962
325	93.25	753.3	0.27685	0.56968
325.2	93.25	753.8	0.27707	0.56974
325.4	93.25	754.3	0.27708	0.5698
325.6	93.25	754.8	0.27697	0.56985
325.8	93.25	755.3	0.27677	0.56991
326	93.25	755.8	0.27655	0.56996
326.2	93.25	756.3	0.27635	0.57
326.4	93.25	756.8	0.27624	0.57004
326.6	93.25	757.3	0.27628	0.57007
326.8	93.25	757.8	0.27651	0.5701
327	93.24	758.3	0.27695	0.57012
327.2	93.24	758.8	0.27754	0.57013
327.4	93.23	759.3	0.27819	0.57012
327.6	93.23	759.8	0.27881	0.57009
327.8	93.22	760.3	0.2793	0.57003
328	93.21	760.8	0.27965	0.56992
328.2	93.2	761.3	0.27986	0.56976
328.4	93.19	761.8	0.27999	0.56954
328.6	93.19	762.3	0.2801	0.56925
328.8	93.18	762.8	0.28021	0.56889
329	93.18	763.3	0.28034	0.56849
329.2	93.18	763.8	0.28049	0.56803
329.4	93.18	764.3	0.28067	0.56755
329.6	93.17	764.8	0.28084	0.56707
329.8	93.17	765.3	0.281	0.56661
330	93.17	765.8	0.28111	0.56618
330.2	93.17	766.3	0.28118	0.56579
330.4	93.16	766.8	0.28125	0.56546
330.6	93.16	767.3	0.28139	0.56518
330.8	93.16	767.8	0.28168	0.56493
331	93.15	768.3	0.28214	0.5647
331.2	93.15	768.8	0.28274	0.56448
331.4	93.15	769.3	0.28343	0.56424
331.6	93.15	769.8	0.28415	0.56397
331.8	93.15	770.3	0.28483	0.56368
332	93.15	770.8	0.28547	0.56336
332.2	93.15	771.3	0.28609	0.56304
332.4	93.15	771.8	0.28671	0.56272
332.6	93.15	772.3	0.28735	0.56243
332.8	93.14	772.8	0.28802	0.56221
333	93.14	773.3	0.28868	0.56207
333.2	93.14	773.8	0.28927	0.56204
333.4	93.13	774.3	0.28974	0.5621
333.6	93.13	774.8	0.29007	0.56226
333.8	93.12	775.3	0.29031	0.5625
334	93.12	775.8	0.29056	0.5628
334.2	93.11	776.3	0.29089	0.56313
334.4	93.11	776.8	0.29135	0.56346
334.6	93.1	777.3	0.29195	0.56376
334.8	93.09	777.8	0.29266	0.56402
335	93.08	778.3	0.29338	0.56422
335.2	93.08	778.8	0.29399	0.56436
335.4	93.07	779.3	0.29434	0.56442
335.6	93.06	779.8	0.29431	0.56443
335.8	93.06	780.3	0.29394	0.56438
336	93.06	780.8	0.29338	0.56428
336.2	93.05	781.3	0.29289	0.56414
336.4	93.05	781.8	0.29272	0.56399
336.6	93.04	782.3	0.29303	0.56382
336.8	93.04	782.8	0.29382	0.56365
337	93.03	783.3	0.29497	0.56348
337.2	93.03	783.8	0.29628	0.56334
337.4	93.02	784.3	0.29761	0.56321
337.6	93.01	784.8	0.29889	0.5631
337.8	93.01	785.3	0.30014	0.563
338	93	785.8	0.30138	0.56291
338.2	93	786.3	0.30266	0.56282
338.4	93	786.8	0.30406	0.56271
338.6	92.99	787.3	0.30561	0.56258
338.8	92.99	787.8	0.30745	0.56242
339	92.99	788.3	0.3096	0.56221
339.2	92.98	788.8	0.31197	0.56196
339.4	92.98	789.3	0.31437	0.56166
339.6	92.98	789.8	0.31649	0.56135
339.8	92.97	790.3	0.31806	0.56103
340	92.97	790.8	0.31892	0.56071
340.2	92.97	791.3	0.31899	0.56043
340.4	92.97	791.8	0.31834	0.5602
340.6	92.97	792.3	0.31713	0.56004
340.8	92.97	792.8	0.31555	0.55994
341	92.97	793.3	0.31381	0.55992
341.2	92.97	793.8	0.31217	0.55994
341.4	92.96	794.3	0.31088	0.56002
341.6	92.96	794.8	0.31015	0.56012
341.8	92.96	795.3	0.31014	0.56022
342	92.96	795.8	0.31079	0.56033
342.2	92.95	796.3	0.3119	0.56042
342.4	92.95	796.8	0.31321	0.5605
342.6	92.95	797.3	0.31444	0.56057
342.8	92.95	797.8	0.31543	0.56063
343	92.94	798.3	0.31615	0.56069
343.2	92.94	798.8	0.31665	0.56075
343.4	92.94	799.3	0.31706	0.5608
343.6	92.94	799.8	0.31751	0.56086
343.8	92.94	800.3	0.31809	0.56091
344	92.94	800.8	0.31881	0.56096
344.2	92.94	801.3	0.3196	0.561
344.4	92.94	801.8	0.32033	0.56103
344.6	92.94	802.3	0.32086	0.56106
344.8	92.93	802.8	0.32109	0.56109
345	92.93	803.3	0.32099	0.56112
345.2	92.93	803.8	0.32058	0.56115
345.4	92.92	804.3	0.32	0.5612
345.6	92.92	804.8	0.31948	0.56127
345.8	92.92	805.3	0.31926	0.56137
346	92.91	805.8	0.31954	0.5615
346.2	92.91	806.3	0.32045	0.56166
346.4	92.9	806.8	0.32197	0.56186
346.6	92.9	807.3	0.32396	0.56208
346.8	92.89	807.8	0.32625	0.56231
347	92.89	808.3	0.32863	0.56254
347.2	92.88	808.8	0.33098	0.56276
347.4	92.88	809.3	0.3332	0.56296
347.6	92.87	809.8	0.33528	0.56312
347.8	92.87	810.3	0.33723	0.56324
348	92.87	810.8	0.33912	0.56331
348.2	92.86	811.3	0.34099	0.56334
348.4	92.86	811.8	0.34284	0.56334
348.6	92.86	812.3	0.34458	0.56331
348.8	92.86	812.8	0.34615	0.56326
349	92.86	813.3	0.34747	0.56321
349.2	92.86	813.8	0.34855	0.56315
349.4	92.86	814.3	0.34943	0.56309
349.6	92.86	814.8	0.35013	0.563
349.8	92.86	815.3	0.35069	0.56288
350	92.86	815.8	0.35111	0.56271
350.2	92.85	816.3	0.35142	0.56247
350.4	92.85	816.8	0.35167	0.56214
350.6	92.84	817.3	0.35194	0.56172
350.8	92.83	817.8	0.35229	0.56121
351	92.83	818.3	0.35278	0.56062
351.2	92.82	818.8	0.35344	0.55998
351.4	92.82	819.3	0.35431	0.5593
351.6	92.81	819.8	0.35537	0.55863
351.8	92.81	820.3	0.35656	0.55801
352	92.81	820.8	0.35782	0.55747
352.2	92.81	821.3	0.35906	0.55702
352.4	92.81	821.8	0.36021	0.5567
352.6	92.81	822.3	0.36121	0.55652
352.8	92.8	822.8	0.36197	0.55647
353	92.8	823.3	0.36243	0.55656
353.2	92.8	823.8	0.36253	0.55677
353.4	92.8	824.3	0.36227	0.55709
353.6	92.79	824.8	0.36173	0.55749
353.8	92.79	825.3	0.36113	0.55793
354	92.79	825.8	0.36078	0.55839
354.2	92.78	826.3	0.36102	0.55882
354.4	92.78	826.8	0.36215	0.5592
354.6	92.78	827.3	0.36432	0.55948
354.8	92.78	827.8	0.36744	0.55965
355	92.78	828.3	0.3711	0.55969
355.2	92.78	828.8	0.37467	0.55961
355.4	92.78	829.3	0.37749	0.55941
355.6	92.77	829.8	0.3791	0.55913
355.8	92.76	830.3	0.3794	0.5588
356	92.76	830.8	0.37866	0.55846
356.2	92.75	831.3	0.37729	0.55814
356.4	92.74	831.8	0.3757	0.55786
356.6	92.74	832.3	0.37416	0.55764
356.8	92.73	832.8	0.37284	0.5575
357	92.73	833.3	0.37177	0.55743
357.2	92.73	833.8	0.37097	0.55742
357.4	92.73	834.3	0.37049	0.55746
357.6	92.73	834.8	0.37044	0.55755
357.8	92.73	835.3	0.37091	0.55766
358	92.73	835.8	0.37199	0.55778
358.2	92.72	836.3	0.37369	0.55792
358.4	92.72	836.8	0.37594	0.55805
358.6	92.72	837.3	0.3786	0.55817
358.8	92.71	837.8	0.38141	0.55827
359	92.71	838.3	0.38406	0.55833
359.2	92.71	838.8	0.38628	0.55834
359.4	92.7	839.3	0.38786	0.55828
359.6	92.7	839.8	0.3888	0.55814
359.8	92.7	840.3	0.3893	0.55792
360	92.7	840.8	0.38973	0.55764
360.2	92.7	841.3	0.39042	0.55731
360.4	92.69	841.8	0.39167	0.55696
360.6	92.69	842.3	0.39357	0.55662
360.8	92.69	842.8	0.39602	0.55632
361	92.68	843.3	0.39879	0.5561
361.2	92.68	843.8	0.40155	0.55597
361.4	92.68	844.3	0.40403	0.55595
361.6	92.68	844.8	0.40601	0.55605
361.8	92.68	845.3	0.40742	0.55623
362	92.68	845.8	0.40836	0.55649
362.2	92.67	846.3	0.40902	0.55678
362.4	92.67	846.8	0.40954	0.55708
362.6	92.66	847.3	0.41004	0.55734
362.8	92.66	847.8	0.4106	0.55753
363	92.65	848.3	0.41133	0.55762
363.2	92.65	848.8	0.41227	0.55758
363.4	92.64	849.3	0.41348	0.55743
363.6	92.63	849.8	0.41494	0.55715
363.8	92.63	850.3	0.41656	0.55676
364	92.63	850.8	0.41821	0.55628
364.2	92.62	851.3	0.41973	0.55575
364.4	92.62	851.8	0.42096	0.5552
364.6	92.62	852.3	0.42177	0.55466
364.8	92.61	852.8	0.42212	0.55418
365	92.61	853.3	0.42204	0.55379
365.2	92.6	853.8	0.42174	0.5535
365.4	92.6	854.3	0.42152	0.55333
365.6	92.59	854.8	0.42171	0.5533
365.8	92.58	855.3	0.42252	0.55339
366	92.58	855.8	0.42404	0.5536
366.2	92.58	856.3	0.42608	0.55392
366.4	92.57	856.8	0.4285	0.55434
366.6	92.57	857.3	0.43115	0.55483
366.8	92.57	857.8	0.43392	0.55538
367	92.57	858.3	0.43684	0.55595
367.2	92.57	858.8	0.43993	0.55651
367.4	92.57	859.3	0.44321	0.55704
367.6	92.57	859.8	0.44663	0.55751
367.8	92.57	860.3	0.44996	0.55789
368	92.57	860.8	0.45296	0.55817
368.2	92.57	861.3	0.45542	0.55836
368.4	92.56	861.8	0.45716	0.55847
368.6	92.56	862.3	0.45814	0.55853
368.8	92.55	862.8	0.45857	0.55857
369	92.55	863.3	0.45876	0.55864
369.2	92.54	863.8	0.4591	0.55875
369.4	92.54	864.3	0.4598	0.55894
369.6	92.53	864.8	0.46094	0.5592
369.8	92.53	865.3	0.46249	0.55953
370	92.52	865.8	0.46439	0.5599
370.2	92.52	866.3	0.46672	0.56027
370.4	92.52	866.8	0.46966	0.5606
370.6	92.52	867.3	0.47344	0.56085
370.8	92.52	867.8	0.47821	0.56099
371	92.52	868.3	0.48389	0.56102
371.2	92.52	868.8	0.49016	0.56094
371.4	92.52	869.3	0.49653	0.56076
371.6	92.52	869.8	0.50252	0.56053
371.8	92.52	870.3	0.50776	0.56028
372	92.52	870.8	0.51202	0.56005
372.2	92.52	871.3	0.51521	0.55987
372.4	92.52	871.8	0.51733	0.55975
372.6	92.52	872.3	0.51845	0.55972
372.8	92.52	872.8	0.51868	0.55975
373	92.52	873.3	0.51828	0.55983
373.2	92.52	873.8	0.5176	0.55995
373.4	92.52	874.3	0.51709	0.56007
373.6	92.51	874.8	0.51724	0.56017
373.8	92.51	875.3	0.51849	0.56025
374	92.5	875.8	0.52112	0.56029
374.2	92.5	876.3	0.52518	0.56031
374.4	92.49	876.8	0.53052	0.56032
374.6	92.49	877.3	0.53677	0.56035
374.8	92.48	877.8	0.54333	0.56042
375	92.48	878.3	0.54981	0.56054
375.2	92.47	878.8	0.55591	0.56074
375.4	92.47	879.3	0.56126	0.56102
375.6	92.47	879.8	0.56577	0.56138
375.8	92.47	880.3	0.5695	0.5618
376	92.47	880.8	0.57256	0.56229
376.2	92.47	881.3	0.57513	0.56281
376.4	92.47	881.8	0.57739	0.56335
376.6	92.47	882.3	0.57948	0.56389
376.8	92.47	882.8	0.58148	0.56441
377	92.47	883.3	0.58342	0.56488
377.2	92.47	883.8	0.58529	0.56529
377.4	92.47	884.3	0.58707	0.56559
377.6	92.47	884.8	0.5888	0.56579
377.8	92.47	885.3	0.59059	0.56584
378	92.47	885.8	0.59261	0.56575
378.2	92.47	886.3	0.59506	0.56552
378.4	92.47	886.8	0.5981	0.56514
378.6	92.47	887.3	0.60178	0.56464
378.8	92.47	887.8	0.60604	0.56404
379	92.47	888.3	0.61071	0.56338
379.2	92.47	888.8	0.61556	0.56268
379.4	92.47	889.3	0.62045	0.56197
379.6	92.47	889.8	0.62516	0.56127
379.8	92.47	890.3	0.62959	0.56062
380	92.47	890.8	0.63377	0.56002
380.2	92.47	891.3	0.63791	0.55949
380.4	92.47	891.8	0.64217	0.55902
380.6	92.47	892.3	0.64663	0.55863
380.8	92.46	892.8	0.65129	0.55831
381	92.46	893.3	0.65604	0.55807
381.2	92.46	893.8	0.66071	0.5579
381.4	92.45	894.3	0.66506	0.5578
381.6	92.44	894.8	0.66878	0.55775
381.8	92.43	895.3	0.67158	0.55773
382	92.42	895.8	0.67325	0.55772
382.2	92.41	896.3	0.67384	0.55769
382.4	92.4	896.8	0.67377	0.55762
382.6	92.39	897.3	0.67369	0.5575
382.8	92.39	897.8	0.67433	0.55732
383	92.39	898.3	0.67617	0.55709
383.2	92.39	898.8	0.67938	0.55683
383.4	92.38	899.3	0.68372	0.55656
383.6	92.38	899.8	0.68888	0.55632
383.8	92.37	900.3	0.69449	0.55613
384	92.37	900.8	0.70015	0.55599
384.2	92.36	901.3	0.70545	0.55592
384.4	92.35	901.8	0.71	0.55592
384.6	92.35	902.3	0.71352	0.55597
384.8	92.34	902.8	0.71589	0.55607
385	92.33	903.3	0.71721	0.55619
385.2	92.33	903.8	0.71782	0.55632
385.4	92.32	904.3	0.7181	0.55645
385.6	92.32	904.8	0.71841	0.55658
385.8	92.32	905.3	0.71906	0.5567
386	92.31	905.8	0.72019	0.55682
386.2	92.31	906.3	0.72186	0.55694
386.4	92.31	906.8	0.72403	0.55707
386.6	92.31	907.3	0.72667	0.55722
386.8	92.31	907.8	0.72985	0.55739
387	92.31	908.3	0.73376	0.55757
387.2	92.31	908.8	0.73878	0.55777
387.4	92.31	909.3	0.74537	0.55797
387.6	92.31	909.8	0.75379	0.55817
387.8	92.31	910.3	0.76423	0.55835
388	92.31	910.8	0.77655	0.55849
388.2	92.3	911.3	0.79004	0.55859
388.4	92.3	911.8	0.80354	0.55864
388.6	92.3	912.3	0.81562	0.55862
388.8	92.29	912.8	0.825	0.55855
389	92.29	913.3	0.8309	0.55843
389.2	92.29	913.8	0.83343	0.55825
389.4	92.29	914.3	0.83329	0.55804
389.6	92.29	914.8	0.83143	0.5578
389.8	92.28	915.3	0.82871	0.55756
390	92.28	915.8	0.82558	0.55734
390.2	92.28	916.3	0.82242	0.55715
390.4	92.28	916.8	0.81989	0.55701
390.6	92.28	917.3	0.81953	0.55694
390.8	92.28	917.8	0.82453	0.55695
391	92.28	918.3	0.8406	0.55704
391.2	92.28	918.8	0.87646	0.5572
391.4	92.28	919.3	0.94475	0.55744
391.6	92.28	919.8	1.06539	0.55774
391.8	92.28	920.3	1.25674	0.55806
392	92.28	920.8	1.53781	0.55837
392.2	92.28	921.3	1.93175	0.55865
392.4	92.28	921.8	2.42169	0.55888
392.6	92.28	922.3	2.94298	0.55903
392.8	92.28	922.8	3.39544	0.55908
393	92.28	923.3	3.67874	0.55904
393.2	92.28	923.8	3.75868	0.55889
393.4	92.28	924.3	3.66547	0.55864
393.6	92.28	924.8	3.46928	0.55831
393.8	92.28	925.3	3.24035	0.55792
394	92.28	925.8	3.02333	0.55747
394.2	92.28	926.3	2.83823	0.55699
394.4	92.28	926.8	2.68822	0.55649
394.6	92.28	927.3	2.56841	0.55598
394.8	92.28	927.8	2.47301	0.55549
395	92.28	928.3	2.39558	0.55503
395.2	92.28	928.8	2.32978	0.55461
395.4	92.28	929.3	2.27241	0.55423
395.6	92.28	929.8	2.22146	0.55391
395.8	92.28	930.3	2.17576	0.55363
396	92.28	930.8	2.135	0.55342
396.2	92.28	931.3	2.09931	0.55325
396.4	92.28	931.8	2.06902	0.55311
396.6	92.28	932.3	2.04448	0.55299
396.8	92.28	932.8	2.02575	0.55288
397	92.28	933.3	2.01215	0.55276
397.2	92.28	933.8	2.00238	0.55263
397.4	92.28	934.3	1.99451	0.55249
397.6	92.28	934.8	1.98634	0.55232
397.8	92.28	935.3	1.97645	0.55216
398	92.28	935.8	1.96421	0.55199
398.2	92.27	936.3	1.94997	0.55183
398.4	92.27	936.8	1.93498	0.55168
398.6	92.27	937.3	1.92072	0.55155
398.8	92.27	937.8	1.90836	0.55141
399	92.26	938.3	1.89846	0.55128
399.2	92.26	938.8	1.89085	0.55113
399.4	92.26	939.3	1.88476	0.55096
399.6	92.26	939.8	1.87917	0.55077
399.8	92.26	940.3	1.87316	0.55055
400	92.26	940.8	1.86617	0.55031
400.2	92.26	941.3	1.85812	0.55006
400.4	92.26	941.8	1.84886	0.54981
400.6	92.26	942.3	1.83856	0.54957
400.8	92.26	942.8	1.82754	0.54938
401	92.26	943.3	1.81599	0.54924
401.2	92.27	943.8	1.80423	0.54919
401.4	92.27	944.3	1.79266	0.54924
401.6	92.27	944.8	1.78172	0.54939
401.8	92.27	945.3	1.77173	0.54965
402	92.28	945.8	1.76281	0.55
402.2	92.28	946.3	1.75465	0.55042
402.4	92.28	946.8	1.74685	0.55088
402.6	92.27	947.3	1.73897	0.55134
402.8	92.26	947.8	1.73045	0.55178
403	92.26	948.3	1.72138	0.55218
403.2	92.25	948.8	1.71191	0.5525
403.4	92.24	949.3	1.7021	0.55273
403.6	92.23	949.8	1.69225	0.55287
403.8	92.22	950.3	1.68211	0.55294
404	92.21	950.8	1.67158	0.55294
404.2	92.21	951.3	1.66077	0.5529
404.4	92.2	951.8	1.64943	0.55283
404.6	92.19	952.3	1.63747	0.55275
404.8	92.18	952.8	1.62477	0.55266
405	92.18	953.3	1.61114	0.55258
405.2	92.17	953.8	1.59639	0.55251
405.4	92.16	954.3	1.5805	0.55246
405.6	92.16	954.8	1.56324	0.55243
405.8	92.16	955.3	1.54466	0.55244
406	92.15	955.8	1.52529	0.55249
406.2	92.15	956.3	1.50479	0.55258
406.4	92.15	956.8	1.48319	0.55271
406.6	92.14	957.3	1.46071	0.55288
406.8	92.14	957.8	1.43756	0.55305
407	92.14	958.3	1.41429	0.55321
407.2	92.13	958.8	1.39125	0.55334
407.4	92.13	959.3	1.36877	0.55339
407.6	92.13	959.8	1.34718	0.55336
407.8	92.13	960.3	1.32639	0.55323
408	92.13	960.8	1.30557	0.55302
408.2	92.13	961.3	1.28478	0.55274
408.4	92.13	961.8	1.26442	0.55244
408.6	92.12	962.3	1.24383	0.55216
408.8	92.12	962.8	1.22326	0.55192
409	92.12	963.3	1.20292	0.55178
409.2	92.12	963.8	1.18319	0.55173
409.4	92.11	964.3	1.16488	0.55181
409.6	92.11	964.8	1.14781	0.55199
409.8	92.11	965.3	1.13201	0.55225
410	92.11	965.8	1.11773	0.55256
410.2	92.1	966.3	1.10486	0.55287
410.4	92.1	966.8	1.09286	0.55316
410.6	92.1	967.3	1.08164	0.5534
410.8	92.1	967.8	1.07112	0.55355
411	92.1	968.3	1.06101	0.55362
411.2	92.1	968.8	1.0513	0.55361
411.4	92.1	969.3	1.04205	0.55353
411.6	92.1	969.8	1.03327	0.5534
411.8	92.1	970.3	1.02483	0.55324
412	92.1	970.8	1.01645	0.55307
412.2	92.1	971.3	1.00803	0.55291
412.4	92.1	971.8	0.99927	0.55278
412.6	92.1	972.3	0.98992	0.55269
412.8	92.1	972.8	0.98038	0.55265
413	92.1	973.3	0.97088	0.55265
413.2	92.1	973.8	0.96141	0.55269
413.4	92.1	974.3	0.95188	0.55277
413.6	92.1	974.8	0.94227	0.55287
413.8	92.1	975.3	0.93176	0.55299
414	92.1	975.8	0.91991	0.55309
414.2	92.1	976.3	0.90677	0.55318
414.4	92.1	976.8	0.89248	0.55324
414.6	92.1	977.3	0.87707	0.55326
414.8	92.09	977.8	0.86097	0.55325
415	92.09	978.3	0.84455	0.55321
415.2	92.09	978.8	0.8279	0.55315
415.4	92.09	979.3	0.81125	0.55308
415.6	92.09	979.8	0.79476	0.55304
415.8	92.09	980.3	0.77871	0.55303
416	92.09	980.8	0.76325	0.55308
416.2	92.09	981.3	0.74816	0.5532
416.4	92.1	981.8	0.73361	0.55341
416.6	92.1	982.3	0.7196	0.55372
416.8	92.1	982.8	0.706	0.55412
417	92.1	983.3	0.6927	0.55461
417.2	92.1	983.8	0.67969	0.55518
417.4	92.1	984.3	0.66673	0.55579
417.6	92.1	984.8	0.65342	0.55642
417.8	92.09	985.3	0.63964	0.55706
418	92.09	985.8	0.62574	0.55763
418.2	92.08	986.3	0.61154	0.55812
418.4	92.08	986.8	0.59749	0.55849
418.6	92.08	987.3	0.58396	0.5587
418.8	92.07	987.8	0.5707	0.55876
419	92.07	988.3	0.55786	0.55864
419.2	92.07	988.8	0.54563	0.55838
419.4	92.07	989.3	0.53386	0.55801
419.6	92.07	989.8	0.5224	0.55756
419.8	92.07	990.3	0.51148	0.55708
420	92.07	990.8	0.50125	0.55661
420.2	92.07	991.3	0.49177	0.55619
420.4	92.07	991.8	0.48304	0.55586
420.6	92.07	992.3	0.47494	0.55562
420.8	92.07	992.8	0.46721	0.55549
421	92.07	993.3	0.45963	0.55545
421.2	92.07	993.8	0.45215	0.55547
421.4	92.07	994.3	0.44489	0.55551
421.6	92.07	994.8	0.43793	0.55555
421.8	92.07	995.3	0.43154	0.55556
422	92.07	995.8	0.42589	0.5555
422.2	92.07	996.3	0.42095	0.55537
422.4	92.07	996.8	0.41663	0.55515
422.6	92.07	997.3	0.41276	0.55486
422.8	92.07	997.8	0.40924	0.55452
423	92.07	998.3	0.40596	0.55414
423.2	92.07	998.8	0.40284	0.55375
423.4	92.07	999.3	0.3999	0.55338
423.6	92.07	999.8	0.39719	0.55306
423.8	92.07	1000.3	0.39469	0.55281
424	92.07	1000.8	0.39237	0.55265
424.2	92.07	1001.3	0.39029	0.55259
424.4	92.07	1001.8	0.38847	0.55262
424.6	92.07	1002.3	0.38689	0.55275
424.8	92.06	1002.8	0.38559	0.55296
425	92.06	1003.3	0.38458	0.55323
425.2	92.06	1003.8	0.38382	0.55354
425.4	92.05	1004.3	0.38326	0.55385
425.6	92.05	1004.8	0.38286	0.55413
425.8	92.05	1005.3	0.3826	0.55436
426	92.05	1005.8	0.38246	0.55452
426.2	92.04	1006.3	0.3824	0.55459
426.4	92.04	1006.8	0.38232	0.55459
426.6	92.03	1007.3	0.38213	0.55454
426.8	92.03	1007.8	0.38173	0.55445
427	92.02	1008.3	0.38105	0.55437
427.2	92.02	1008.8	0.38009	0.55435
427.4	92.01	1009.3	0.37889	0.55441
427.6	92.01	1009.8	0.37759	0.5546
427.8	92	1010.3	0.37635	0.55492
428	92	1010.8	0.37534	0.55537
428.2	92	1011.3	0.37472	0.55593
428.4	92	1011.8	0.37456	0.55657
428.6	92	1012.3	0.37483	0.55722
428.8	91.99	1012.8	0.37543	0.55786
429	91.99	1013.3	0.37623	0.5584
429.2	91.99	1013.8	0.37706	0.55884
429.4	91.99	1014.3	0.37776	0.55911
429.6	91.99	1014.8	0.37819	0.55923
429.8	91.99	1015.3	0.37831	0.5592
430	91.99	1015.8	0.37821	0.55904
430.2	91.99	1016.3	0.37807	0.55882
430.4	91.99	1016.8	0.37811	0.55857
430.6	91.99	1017.3	0.3785	0.55834
430.8	91.99	1017.8	0.37924	0.55818
431	91.99	1018.3	0.38021	0.55811
431.2	91.99	1018.8	0.38124	0.55815
431.4	91.99	1019.3	0.38213	0.55829
431.6	91.99	1019.8	0.38278	0.5585
431.8	91.99	1020.3	0.38312	0.55877
432	91.99	1020.8	0.38314	0.55907
432.2	91.99	1021.3	0.38283	0.55937
432.4	91.99	1021.8	0.38221	0.55963
432.6	91.99	1022.3	0.38137	0.55986
432.8	91.99	1022.8	0.38037	0.56003
433	92	1023.3	0.37931	0.56015
433.2	92	1023.8	0.37824	0.56024
433.4	92	1024.3	0.37728	0.56031
433.6	92	1024.8	0.37651	0.56039
433.8	92	1025.3	0.37602	0.56049
434	92.01	1025.8	0.3759	0.56062
434.2	92.01	1026.3	0.37621	0.56079
434.4	92.02	1026.8	0.37698	0.56098
434.6	92.02	1027.3	0.37819	0.56118
434.8	92.03	1027.8	0.37977	0.56136
435	92.03	1028.3	0.38154	0.56151
435.2	92.04	1028.8	0.38322	0.56161
435.4	92.03	1029.3	0.38455	0.56164
435.6	92.03	1029.8	0.38539	0.5616
435.8	92.02	1030.3	0.38573	0.56149
436	92.01	1030.8	0.38567	0.56134
436.2	92	1031.3	0.38535	0.56114
436.4	91.99	1031.8	0.38488	0.56091
436.6	91.98	1032.3	0.38435	0.56068
436.8	91.97	1032.8	0.38378	0.56044
437	91.96	1033.3	0.38319	0.56021
437.2	91.95	1033.8	0.38264	0.55997
437.4	91.94	1034.3	0.38226	0.55973
437.6	91.94	1034.8	0.38223	0.55949
437.8	91.93	1035.3	0.38269	0.55925
438	91.93	1035.8	0.38368	0.55901
438.2	91.92	1036.3	0.38513	0.55879
438.4	91.92	1036.8	0.38687	0.55859
438.6	91.91	1037.3	0.38867	0.55842
438.8	91.91	1037.8	0.39031	0.55829
439	91.9	1038.3	0.39167	0.5582
439.2	91.9	1038.8	0.39269	0.55815
439.4	91.9	1039.3	0.39339	0.55815
439.6	91.9	1039.8	0.3938	0.55818
439.8	91.89	1040.3	0.39392	0.55825
440	91.89	1040.8	0.39381	0.55835
440.2	91.89
440.4	91.89
440.6	91.89
440.8	91.89
441	91.89
441.2	91.89
441.4	91.89
441.6	91.89
441.8	91.89
442	91.89
442.2	91.89
442.4	91.89
442.6	91.89
442.8	91.89
443	91.89
443.2	91.89
443.4	91.89
443.6	91.89
443.8	91.89
444	91.89
444.2	91.89
444.4	91.89
[truncated: 2,993 more rows]

## Sheet: Figure3e
MEB-RT	x	y1	y2	y3	y4	y5	y6	y7	Ti3C2Tx	x	y1	y2	y3	y4	y5	y6	y7
	538	15125.4	15115.9	15115.9	15115.9	15115.9	15115.9	15115.9		538	15634.8	15641.2	15637.8	15641.2	15637.8	15637.8	15637.8
	537.95	14381	15106.4	15106.4	15106.4	15106.4	15106.4	15106.4		537.95	15621.8	15644.2	15640.8	15644.2	15640.8	15640.8	15640.8
	537.9	14454.9	15095.7	15095.7	15095.7	15095.7	15095.7	15095.7		537.9	15666.3	15647.3	15643.8	15647.3	15643.8	15643.8	15643.8
	537.85	14246.2	15085.1	15085.1	15085.1	15085.1	15085.1	15085.1		537.85	15608	15650.3	15646.8	15650.3	15646.8	15646.8	15646.8
	537.8	14403.6	15074.3	15074.3	15074.3	15074.3	15074.3	15074.3		537.8	15438.7	15653.4	15649.9	15653.4	15649.9	15649.9	15649.9
	537.75	14546.3	15063.6	15063.6	15063.6	15063.6	15063.6	15063.6		537.75	15517.2	15656.8	15653.2	15656.8	15653.2	15653.2	15653.2
	537.7	14543.6	15053.3	15053.3	15053.3	15053.3	15053.3	15053.3		537.7	15662.9	15660.1	15656.4	15660.1	15656.4	15656.4	15656.4
	537.65	14788.4	15043	15043	15043	15043	15043	15043		537.65	15405.4	15663.1	15659.4	15663.1	15659.4	15659.4	15659.4
	537.6	14360.2	15033	15033	15033	15033	15033	15033		537.6	15802.9	15666.6	15662.9	15666.6	15662.9	15662.9	15662.9
	537.55	14317.7	15022.4	15022.4	15022.4	15022.4	15022.4	15022.4		537.55	15306.3	15669.4	15665.6	15669.4	15665.6	15665.6	15665.6
	537.5	14714.5	15011.7	15011.7	15011.7	15011.7	15011.7	15011.7		537.5	15539.5	15673	15669.2	15673	15669.2	15669.2	15669.2
	537.45	14728.4	15001.8	15001.8	15001.8	15001.8	15001.8	15001.8		537.45	15333.7	15676.3	15672.4	15676.3	15672.4	15672.4	15672.4
	537.4	14693.2	14991.8	14991.8	14991.8	14991.8	14991.8	14991.8		537.4	15690.8	15679.9	15676	15679.9	15676	15676	15676
	537.35	14266.4	14981.8	14981.8	14981.8	14981.8	14981.8	14981.8		537.35	15388.4	15682.9	15679	15682.9	15679	15679	15679
	537.3	14998.8	14971.1	14971.1	14971.1	14971.1	14971.1	14971.1		537.3	15883.6	15686.5	15682.5	15686.5	15682.5	15682.5	15682.5
	537.25	14706.1	14961.7	14961.7	14961.7	14961.7	14961.7	14961.7		537.25	15828.9	15689.2	15685.1	15689.2	15685.1	15685.1	15685.1
	537.2	14381.4	14951.8	14951.7	14951.7	14951.7	14951.7	14951.8		537.2	15254.4	15692	15687.9	15692	15687.9	15687.9	15687.9
	537.15	14735.3	14941.3	14941.3	14941.3	14941.3	14941.3	14941.3		537.15	15453.1	15695.8	15691.6	15695.8	15691.6	15691.6	15691.6
	537.1	14177.5	14931.5	14931.5	14931.5	14931.5	14931.5	14931.5		537.1	15531.6	15699.2	15695	15699.2	15695	15695	15695
	537.05	14290.4	14920.8	14920.7	14920.7	14920.7	14920.7	14920.8		537.05	15922.2	15702.6	15698.3	15702.6	15698.3	15698.3	15698.3
	537	14231.5	14910.2	14910.1	14910.1	14910.1	14910.1	14910.2		537	15845.3	15705.3	15700.9	15705.2	15700.9	15700.9	15700.9
	536.95	14767.8	14899.6	14899.5	14899.5	14899.5	14899.5	14899.6		536.95	15493.3	15708.1	15703.6	15708.1	15703.6	15703.7	15703.6
	536.9	14703.5	14890	14889.8	14889.8	14889.8	14889.8	14890		536.9	15781.1	15711.5	15707	15711.5	15707	15707	15707
	536.85	14596.4	14880.2	14880	14880	14880	14880	14880.2		536.85	15733	15714.4	15709.9	15714.4	15709.9	15709.9	15709.9
	536.8	14687.4	14870.3	14870	14870	14870	14870	14870.3		536.8	15467.1	15717.5	15712.8	15717.5	15712.8	15712.9	15712.8
	536.75	14633.4	14860.6	14860.2	14860.2	14860.2	14860.2	14860.6		536.75	15662.9	15721	15716.2	15720.9	15716.2	15716.3	15716.2
	536.7	14502.1	14850.9	14850.4	14850.4	14850.4	14850.4	14850.9		536.7	15858.8	15724.1	15719.3	15724.1	15719.3	15719.4	15719.3
	536.65	14635.9	14841	14840.3	14840.3	14840.3	14840.3	14841		536.65	15757	15727	15722.1	15726.9	15722.1	15722.2	15722.1
	536.6	14542.5	14831.4	14830.4	14830.4	14830.4	14830.4	14831.4		536.6	15712.4	15730	15725	15729.9	15725	15725.1	15725
	536.55	14755.6	14821.8	14820.5	14820.5	14820.5	14820.5	14821.8		536.55	15814.9	15733.1	15728.1	15733	15728.1	15728.2	15728.1
	536.5	14439.8	14812.5	14810.9	14810.9	14810.9	14810.9	14812.5		536.5	15682.5	15736.1	15730.9	15735.9	15730.9	15731	15730.9
	536.45	14690	14803	14800.7	14800.7	14800.7	14800.7	14803		536.45	15695.7	15739.3	15734	15739.1	15734	15734.2	15734
	536.4	14659.6	14793.9	14791	14791	14791	14791.1	14793.9		536.4	15601.7	15742.5	15737.1	15742.2	15737.1	15737.3	15737.1
	536.35	14513.3	14785	14781.3	14781.3	14781.3	14781.4	14785		536.35	15509.3	15745.8	15740.3	15745.5	15740.3	15740.5	15740.3
	536.3	14636.1	14776.2	14771.4	14771.4	14771.4	14771.4	14776.1		536.3	15212.8	15749.4	15743.7	15749	15743.7	15744	15743.7
	536.25	14834.3	14767.8	14761.7	14761.7	14761.7	14761.7	14767.7		536.25	15705.9	15753.4	15747.6	15753	15747.6	15748	15747.6
	536.2	14664.6	14760	14752.3	14752.3	14752.3	14752.3	14760		536.2	15567.9	15756.7	15750.6	15756.1	15750.6	15751.2	15750.7
	536.15	14732	14752.4	14742.6	14742.6	14742.6	14742.7	14752.3		536.15	15865.8	15760.3	15753.9	15759.5	15753.9	15754.6	15754
	536.1	15122.7	14745.3	14733.1	14733.1	14733.1	14733.2	14745.2		536.1	15462.3	15763.4	15756.8	15762.4	15756.8	15757.6	15756.9
	536.05	14796.4	14739.5	14724.3	14724.3	14724.3	14724.4	14739.4		536.05	15897.4	15767.3	15760.2	15766	15760.2	15761.3	15760.5
	536	14738.1	14733.8	14714.9	14714.9	14714.9	14715.1	14733.6		536	15697	15770.5	15763	15768.8	15763	15764.3	15763.3
	535.95	14907.3	14728.7	14705.4	14705.4	14705.4	14705.7	14728.5		535.95	15649.9	15774.1	15766.1	15772	15766.1	15767.8	15766.5
	535.9	14958	14724.9	14696.3	14696.3	14696.3	14696.6	14724.5		535.9	15353.1	15778	15769.3	15775.3	15769.3	15771.4	15769.9
	535.85	14865.9	14722.1	14687.2	14687.2	14687.2	14687.6	14721.6		535.85	15603.6	15782.4	15773	15779.1	15773	15775.6	15773.7
	535.8	14967.2	14720.3	14678	14678	14678	14678.5	14719.8		535.8	15763.4	15786.7	15776.3	15782.5	15776.3	15779.5	15777.3
	535.75	14874.4	14720	14669	14669	14669	14669.7	14719.3		535.75	15852.4	15790.9	15779.3	15785.6	15779.3	15783.2	15780.6
	535.7	14792.1	14721.1	14659.8	14659.8	14659.8	14660.8	14720.1		535.7	15626.5	15795.2	15782.2	15788.6	15782.2	15787	15783.9
	535.65	14437.3	14723.7	14650.5	14650.5	14650.5	14651.8	14722.4		535.65	15957.4	15800.1	15785.4	15792	15785.4	15791.4	15787.7
	535.6	15127.3	14727.5	14640.7	14640.7	14640.7	14642.4	14725.8		535.6	15903.6	15805	15788.2	15794.8	15788.2	15795.4	15791.1
	535.55	15089.1	14734.5	14632	14632	14632	14634.2	14732.3		535.55	15773.4	15810.3	15791	15797.7	15791	15799.8	15794.7
	535.5	14797.3	14743.6	14623.2	14623.2	14623.2	14626.1	14740.8		535.5	15681.7	15816.4	15794	15800.9	15794	15804.7	15798.8
	535.45	14924.8	14754.6	14614	14614	14614	14617.7	14750.9		535.45	15823.2	15823.3	15797.2	15804.2	15797.2	15810.2	15803.3
	535.4	14660.9	14768.4	14605	14605	14605	14609.8	14763.6		535.4	15649.4	15830.7	15800.1	15807.2	15800.1	15815.9	15807.9
	535.35	15081.5	14784.4	14595.6	14595.6	14595.6	14601.7	14778.4		535.35	15619.1	15839.3	15803.4	15810.6	15803.4	15822.3	15813.1
	535.3	14876.8	14803.9	14586.9	14586.9	14586.9	14594.6	14796.2		535.3	16019.8	15848.9	15806.7	15814.1	15806.7	15829.4	15818.8
	535.25	14946.1	14826.1	14577.9	14577.9	14577.9	14587.7	14816.3		535.25	15522.4	15859	15809.3	15816.8	15809.3	15836.6	15824.3
	535.2	15119.3	14851.4	14569	14569	14569	14581.4	14839		535.2	15496.7	15871.3	15812.8	15820.5	15812.8	15845.3	15831.2
	535.15	14925.5	14880.1	14560.5	14560.5	14560.5	14576	14864.6		535.15	15741.1	15885.1	15816.3	15824.1	15816.3	15855	15838.7
	535.1	15022.8	14911.8	14551.5	14551.5	14551.5	14571.1	14892.2		535.1	15764.4	15900.3	15819.5	15827.4	15819.5	15865.3	15846.5
	535.05	15206	14946.6	14542.8	14542.8	14542.8	14567.3	14922.2		535.05	15822.9	15917.3	15822.6	15830.6	15822.6	15876.8	15855
	535	14988.3	14985	14534.4	14534.4	14534.4	14564.9	14954.5		535	16018.3	15936.4	15825.6	15833.8	15825.6	15889.5	15864.2
	534.95	15025.5	15026	14525.7	14525.7	14525.7	14563.5	14988.3		534.95	15998.6	15957.6	15828.2	15836.6	15828.2	15903.4	15874
	534.9	15081.3	15070.2	14517	14517	14517	14563.7	15023.5		534.9	15813.8	15981.4	15831	15839.5	15831	15919.1	15884.8
	534.85	15272.5	15117.4	14508.5	14508.5	14508.5	14565.9	15060		534.85	16155	16008.5	15834	15842.7	15834	15937	15896.8
	534.8	14910	15167.8	14500.2	14500.2	14500.2	14570.6	15097.4		534.8	15970.8	16038.1	15836.5	15845.3	15836.5	15956.5	15909.2
	534.75	14930.5	15220.2	14491.4	14491.4	14491.4	14577.3	15134.4		534.75	15742.4	16071.3	15839.2	15848.3	15839.2	15978.6	15922.9
	534.7	15081.2	15275.3	14482.6	14482.6	14482.6	14587	15171		534.7	16106.3	16108.5	15842.4	15851.6	15842.4	16003.8	15937.9
	534.65	15686.8	15333.3	14474.1	14474.1	14474.1	14600.5	15206.9		534.65	16112.4	16149	15845	15854.4	15845	16031.3	15953.3
	534.6	15458.7	15394.8	14466.6	14466.6	14466.6	14619	15242.4		534.6	16158.4	16193.5	15847.5	15857.1	15847.5	16062	15969.4
	534.55	15884.1	15458.4	14458.8	14458.8	14458.8	14641.8	15275.4		534.55	16292	16242.2	15850	15859.8	15850	16096.1	15986.3
	534.5	15516.4	15525.4	14451.6	14451.6	14451.6	14670.6	15306.4		534.5	16138.6	16295	15852.2	15862.2	15852.2	16133.8	16003.5
	534.45	15169	15594.5	14443.9	14443.9	14443.9	14704.8	15333.6		534.45	16570.1	16352.7	15854.8	15865	15854.8	16176	16021.4
	534.4	15560.4	15666	14435.6	14435.6	14435.6	14745.1	15356.4		534.4	16394.3	16414.4	15856.6	15867	15856.6	16221.8	16038.8
	534.35	15777.5	15741.6	14428	14428	14428	14793.9	15375.7		534.35	16095.3	16481.3	15858.7	15869.3	15858.7	16272.8	16056.6
	534.3	15629.6	15821.3	14420.7	14420.7	14420.7	14851.4	15390.6		534.3	16400.8	16553.6	15861.3	15872.2	15861.3	16329.4	16074.7
	534.25	15605	15905.2	14413.2	14413.2	14413.2	14918.1	15400.3		534.25	16906.7	16630.4	15863.4	15874.5	15863.4	16390.8	16091.9
	534.2	15970.2	15994.1	14405.7	14405.7	14405.7	14995.2	15404.5		534.2	17046.3	16711.4	15864.7	15876	15864.7	16457.2	16107.5
	534.15	15898.3	16089.5	14398.8	14398.8	14398.8	15084.4	15403.9		534.15	16990.2	16797.2	15865.7	15877.3	15865.7	16529.4	16121.9
	534.1	16371.8	16191.8	14391.8	14391.8	14391.8	15186	15397.5		534.1	16892.7	16888.4	15866.9	15878.7	15866.9	16608.1	16135.3
	534.05	16310.8	16302.5	14385.5	14385.5	14385.5	15301.9	15386.2		534.05	17024.4	16984.8	15868.1	15880.3	15868.1	16693.4	16147.4
	534	16440	16422.1	14379.2	14379.2	14379.2	15432.1	15369.3		534	17196.5	17086	15869.2	15881.6	15869.2	16785.2	16157.7
	533.95	16550.9	16552.1	14373.2	14373.2	14373.2	15578	15347.2		533.95	16984.4	17192.1	15870	15882.7	15870	16883.6	16165.8
	533.9	16780.6	16693.5	14367.3	14367.3	14367.3	15740.5	15320.2		533.9	17158.9	17303.5	15871.2	15884.2	15871.2	16989.4	16172.3
	533.85	16916.2	16848	14361.8	14361.8	14361.8	15921	15288.8		533.85	17284	17419.9	15872	15885.3	15872	17102.2	16176.4
	533.8	17232.7	17016.2	14356.5	14356.5	14356.5	16119.4	15253.2		533.8	17444.1	17540.8	15872.7	15886.3	15872.7	17221.7	16178.2
	533.75	17296.3	17199.6	14351.8	14351.8	14351.8	16337	15214.3		533.75	17697.6	17666.3	15873.1	15887	15873.1	17347.9	16177.5
	533.7	17914.3	17398.9	14347.1	14347.1	14347.2	16573.8	15172.2		533.7	18242.3	17796.1	15873	15887.4	15873	17480.6	16174.2
	533.65	18334.3	17615.7	14343.6	14343.6	14343.6	16831	15128.3		533.65	17706.1	17929.5	15872.1	15886.8	15872.1	17619.1	16167.9
	533.6	18224.2	17850.7	14340.7	14340.7	14340.7	17108.5	15082.9		533.6	18117.6	18068.4	15872.1	15887.1	15872.1	17765	16160.5
	533.55	18244	18102.8	14337.6	14337.6	14337.6	17404.8	15035.6		533.55	17863.7	18210.7	15871.3	15886.8	15871.4	17916	16150.6
	533.5	18539.7	18372.6	14334.6	14334.6	14334.6	17719.8	14987.4		533.5	18255.8	18357.2	15871	15886.9	15871	18072.9	16139.5
	533.45	18617.1	18660.3	14332.1	14332.1	14332.1	18053.2	14939.1		533.45	18449	18506.5	15870.1	15886.3	15870.1	18234	16126.3
	533.4	19206.6	18965.2	14329.7	14329.7	14329.8	18403.8	14891		533.4	18546.6	18658.7	15868.8	15885.5	15868.8	18399.2	16111.6
	533.35	19335.2	19287.6	14328.3	14328.3	14328.4	18771.3	14844.4		533.35	18998.3	18813.5	15867.3	15884.5	15867.4	18567.9	16095.8
	533.3	19449.2	19624.6	14327.1	14327.1	14327.2	19152.6	14799		533.3	18743.3	18969.5	15865.1	15882.7	15865.2	18738.4	16078.5
	533.25	20059.8	19975.1	14326	14326	14326.3	19545.8	14755.1		533.25	19053.4	19127.3	15863.4	15881.4	15863.5	18911.1	16061.3
	533.2	20109.4	20337.9	14326.1	14326.1	14326.4	19949.7	14714		533.2	19406.2	19285.2	15861.1	15879.6	15861.3	19084.2	16043.3
	533.15	20680.5	20709.7	14326.1	14326.1	14326.6	20360.5	14674.9		533.15	19823	19442.5	15858.2	15877.3	15858.5	19256.5	16024.8
	533.1	21012.9	21089.2	14327.2	14327.2	14327.8	20776.8	14638.9		533.1	19559.3	19598.3	15854.6	15874.3	15855.1	19426.9	16005.8
	533.05	20651.6	21472	14328.8	14328.8	14329.6	21194	14605.9		533.05	20352.6	19752.4	15851.5	15871.7	15852.1	19595.2	15987.7
	533	21669.9	21854.2	14329.8	14329.8	14330.9	21608.1	14574.7		533	20213.3	19902.3	15847	15867.8	15848	19758.5	15968.9
	532.95	21849.2	22234.6	14332.4	14332.4	14334	22017.7	14547.8		532.95	19799	20048.5	15842.7	15864.2	15844.2	19917.2	15951
	532.9	22249.4	22608.2	14335.4	14335.4	14337.6	22417.8	14523.6		532.9	20131.8	20190.3	15839.2	15861.3	15841.2	20070.6	15934.7
	532.85	22776.4	22971.9	14339	14339	14342	22805.4	14502.6		532.85	20700	20325.7	15835	15857.9	15837.8	20216.4	15918.7
	532.8	23551.4	23321.3	14343.5	14343.5	14347.5	23175.9	14484.9		532.8	20971.6	20452.8	15830	15853.5	15833.9	20352.6	15902.7
	532.75	23683.2	23653.5	14349.3	14349.3	14354.7	23526.6	14470.8		532.75	20515.3	20571.4	15824.4	15848.7	15829.8	20478.9	15887.2
	532.7	23597.4	23963.8	14355.2	14355.2	14362.5	23852.7	14459.1		532.7	20613.6	20681.5	15819.6	15844.7	15827	20595.3	15873.4
	532.65	23852.6	24248.2	14361.1	14361.1	14370.6	24150.4	14449.3		532.65	20693.6	20781.6	15814.7	15840.6	15824.6	20699.9	15860.5
	532.6	24324.5	24504.4	14367.3	14367.3	14379.9	24417.2	14441.8		532.6	21245	20870.8	15809.6	15836.4	15823	20791.9	15848.2
	532.55	24727.2	24729.1	14374.3	14374.3	14390.8	24650	14436.9		532.55	21018.4	20947.5	15803.5	15831.2	15821.5	20869.4	15836
	532.5	25127.9	24920.1	14382	14382	14403.4	24846.3	14434.3		532.5	20964.8	21012.6	15797.9	15826.6	15821.7	20933.1	15824.9
	532.45	25341.9	25075.1	14390.3	14390.3	14418	25004	14433.8		532.45	20957.1	21065.5	15792.3	15822	15823.6	20982.2	15814.6
	532.4	25496.2	25192.4	14398.9	14398.9	14434.5	25120.9	14434.9		532.4	20834.3	21106	15786.7	15817.5	15827.6	21016	15805.1
	532.35	25669.8	25270.6	14407.8	14407.8	14453.2	25195.8	14437.4		532.35	21166.3	21134.3	15781.3	15813.2	15834.4	21034.4	15796.3
	532.3	25292.2	25309.2	14417	14417	14474.5	25227.6	14441.1		532.3	20753.6	21149.9	15775.4	15808.5	15843.7	21036.4	15787.5
	532.25	25628.1	25307.4	14425.5	14425.5	14498	25215.4	14445.1		532.25	20786	21154.6	15770.1	15804.5	15857.4	21023.2	15779.9
	532.2	25525.5	25267	14434.6	14434.6	14525.3	25160.5	14450.4		532.2	21294.8	21148.3	15764.8	15800.5	15875.5	20994.1	15772.6
	532.15	25719.7	25188.6	14443.5	14443.5	14556.4	25063	14456.2		532.15	21236	21131.2	15758.6	15795.7	15898	20948.6	15764.8
	532.1	25301.6	25074.2	14452.7	14452.7	14592.3	24924.5	14462.9		532.1	21223.7	21105.4	15752.5	15791.1	15926.7	20887.8	15757.4
	532.05	25302.8	24925.6	14461.2	14461.2	14632.8	24746	14469.2		532.05	20885.3	21072.3	15746.5	15786.6	15962.5	20812.3	15750.2
	532	24575.3	24746.2	14469.7	14469.7	14679.2	24530.3	14476		532	20615.7	21033.9	15740.9	15782.8	16006.8	20723.2	15743.8
	531.95	24381.2	24538.1	14476.9	14476.9	14731.3	24278.7	14481.9		531.95	21242.3	20991.9	15735.8	15779.5	16060.7	20621.2	15738.1
	531.9	24492.4	24305.8	14483.8	14483.8	14790.6	23995.2	14487.7		531.9	21208.2	20946.7	15729.7	15775.2	16123.6	20505.5	15731.4
	531.85	24071.5	24053.7	14490.9	14490.9	14858.7	23682.9	14494		531.85	20663.4	20901.3	15723.6	15771.2	16197.9	20378.1	15724.9
	531.8	23733.5	23785.8	14497.3	14497.3	14935.4	23345.4	14499.7		531.8	20703	20858.5	15718.4	15768.1	16285.1	20241.1	15719.4
	531.75	23080.8	23506.3	14503.1	14503.1	15021.7	22986	14504.9		531.75	20421.1	20819.3	15713.1	15765.2	16385.1	20094.5	15713.8
	531.7	22899	23219.3	14507.9	14507.9	15117.9	22607.9	14509.2		531.7	20948.9	20786	15708.3	15762.9	16499.2	19939.9	15708.8
	531.65	22719.8	22929.9	14512.3	14512.3	15225.4	22215.7	14513.3		531.65	20911.7	20759	15702.6	15759.8	16626.6	19777.3	15703
	531.6	22692.2	22642.2	14516.4	14516.4	15345	21812.8	14517.2		531.6	20740.2	20740.6	15696.9	15757.1	16768.6	19608.5	15697.2
	531.55	22402.8	22361.2	14520.4	14520.4	15477	21403.9	14521		531.55	20737.9	20732.2	15691.6	15754.8	16925	19435.3	15691.8
	531.5	22423	22089.9	14524	14524	15621.5	20991.9	14524.4		531.5	20548	20734.3	15686.2	15752.8	17095.3	19258.5	15686.3
	531.45	21901.7	21832.3	14527.6	14527.6	15778.9	20580.7	14527.9		531.45	21132.2	20747.7	15681.1	15751.4	17278.9	19079.6	15681.2
	531.4	21412.2	21590.5	14530.3	14530.4	15948.1	20172.4	14530.6		531.4	20427.1	20771	15675.1	15749.3	17473.3	18898.4	15675.1
	531.35	21066.7	21366.5	14532.2	14532.3	16128.9	19769.6	14532.4		531.35	21167.3	20805.8	15670.2	15748.9	17679.2	18717.9	15670.2
	531.3	20837.3	21163.1	14533.6	14533.7	16320.2	19376.2	14533.7		531.3	21194	20848.7	15664	15747.8	17891.7	18537.3	15664.1
	531.25	21027.4	20981.3	14534.5	14534.9	16521.2	18994.1	14534.6		531.25	20980.5	20899.5	15657.9	15747.3	18109.4	18358.4	15657.9
	531.2	20651	20822.4	14535.8	14536.5	16731.2	18626.2	14535.8		531.2	20749.4	20956.8	15652	15748.2	18330	18182.6	15652
	531.15	20443.2	20685.4	14536.4	14537.7	16947.3	18273.2	14536.5		531.15	20986.3	21018.7	15646.6	15750.9	18550.1	18010.7	15646.6
	531.1	20609.7	20570	14536.7	14539	17168.1	17936.3	14536.7		531.1	21026.2	21082.1	15640.7	15755.3	18765.7	17842.5	15640.7
	531.05	20532.6	20476.1	14537.3	14541.5	17391.1	17618	14537.3		531.05	21069.9	21145	15634.8	15762.5	18972.7	17679.4	15634.8
	531	20404.4	20401.5	14537.7	14545.2	17613.4	17318.3	14537.7		531	20983.3	21205.7	15628.7	15773.8	19167.7	17521.6	15628.7
	530.95	21057.2	20344.8	14538	14551	17832.2	17037.6	14538		530.95	21409.8	21262.7	15622.8	15791.4	19347	17370	15622.8
	530.9	20316.8	20305.6	14539.2	14561.3	18045.5	16777.3	14539.3		530.9	21099.7	21314.5	15616.2	15816.9	19506.1	17224	15616.2
	530.85	20616.4	20280.4	14539.3	14576	18248.3	16534.8	14539.3		530.85	21539.9	21362.9	15610.1	15855.1	19643.1	17085	15610.1
	530.8	20474.2	20270.3	14539.9	14599.3	18438.6	16312.2	14539.9		530.8	21791.4	21408.3	15603.3	15909.3	19753.3	16952.3	15603.3
	530.75	20142.9	20274.9	14540.2	14634.6	18612.8	16108	14540.2		530.75	21166.1	21454.8	15596	15985.9	19834.7	16826.1	15596
	530.7	20255.3	20295.4	14540	14686.5	18767.7	15921.3	14540		530.7	21380	21509.3	15589.8	16093.8	19886.9	16708.1	15589.8
	530.65	20140.1	20335.9	14540	14762.5	18901.3	15752.1	14540		530.65	21421.1	21578.2	15583.1	16240.6	19907.1	16596.8	15583.1
	530.6	20171.2	20401.1	14539.8	14870.7	19011.1	15599	14539.8		530.6	21412.3	21672	15576.4	16437.5	19895	16492.4	15576.4
	530.55	20542.6	20498	14539.6	15020.7	19094.9	15461.6	14539.6		530.55	22003.9	21802.4	15569.8	16696.2	19850.8	16395	15569.8
	530.5	20402.2	20635.6	14540.1	15224.3	19152.1	15339.4	14540.1		530.5	22384.8	21982	15562.1	17028.5	19774.4	16303.3	15562.1
	530.45	20400.5	20822.9	14540.3	15492.4	19180.6	15230.5	14540.3		530.45	22214.2	22225.5	15553.7	17447.8	19667.7	16217.5	15553.7
	530.4	21252.8	21069.9	14540.5	15836.6	19180.2	15134.2	14540.5		530.4	22598.7	22547.5	15545.7	17967	19533.6	16138.3	15545.7
	530.35	21359.2	21387.4	14542.1	16268.9	19152.2	15050.5	14542.1		530.35	23139.9	22960.2	15537	18596	19373.8	16064.4	15537
	530.3	21899.9	21779.6	14544	16793.7	19096.1	14977.7	14544		530.3	23424.7	23471.5	15527.4	19339.3	19191.5	15995.4	15527.4
	530.25	22768.1	22249.7	14546.6	17414.2	19013.6	14915.2	14546.6		530.25	23848.8	24086.8	15517.2	20199.4	18990.5	15931.3	15517.2
	530.2	22763.9	22794.4	14550.8	18126.4	18906.8	14862.7	14550.8		530.2	24810.9	24803.8	15506.4	21170.6	18774.2	15871.7	15506.4
	530.15	23112.3	23401.2	14554.9	18916.8	18776.3	14817.8	14554.9		530.15	25824.4	25612.3	15494	22239.3	18545.7	15815.2	15494
	530.1	23619	24052.3	14559.6	19766.3	18624.8	14780.3	14559.6		530.1	26731.2	26495.4	15479.8	23385.4	18308.2	15761.4	15479.8
	530.05	24791.5	24719.2	14565.1	20644	18455.8	14749.6	14565.1		530.05	26808.9	27424.7	15464.1	24576.4	18066.3	15710.2	15464.1
	530	25697.3	25369.9	14572.6	21515.9	18272.9	14726.2	14572.6		530	27751.6	28367.8	15448.3	25777	17824.5	15662.8	15448.3
	529.95	25935.2	25964.9	14581.5	22340	18078.9	14709	14581.5		529.95	29035.7	29281.5	15430.9	26941.4	17584.6	15617.2	15430.9
	529.9	26643.8	26462.5	14590.8	23072.2	17875.8	14696.1	14590.8		529.9	30451.8	30118.8	15411.3	28019.7	17348.9	15572.7	15411.3
	529.85	26878.8	26825	14601.3	23672.4	17667.3	14687.9	14601.3		529.85	31141.4	30831	15389.3	28961.7	17119.2	15528.7	15389.3
	529.8	27103.4	27017.6	14612.2	24102.6	17456.2	14683.1	14612.2		529.8	31358.4	31369.9	15366.1	29716.6	16899.4	15486.1	15366.1
	529.75	26704.3	27016.7	14623.4	24337.1	17245	14681.3	14623.4		529.75	31502.5	31694.8	15342.6	30243	16691.4	15445.6	15342.6
	529.7	26715.9	26809.2	14633.9	24360.5	17035.5	14681	14633.9		529.7	32178.4	31773.7	15318.8	30507.8	16496.5	15406.9	15318.8
	529.65	26394	26397.1	14644.4	24172.7	16830.8	14682.6	14644.4		529.65	31590.8	31587.9	15293.8	30491.9	16314.5	15369	15293.8
	529.6	25995.3	25793.7	14654.4	23785.2	16632.1	14685.2	14654.4		529.6	31731.4	31138.3	15269.7	30196.5	16147.6	15333.7	15269.7
	529.55	25044.7	25026.9	14663.7	23224.2	16441.8	14688.4	14663.7		529.55	31068.4	30441.8	15245.4	29638	15995	15299.6	15245.4
	529.5	23831.1	24131.4	14671.4	22523.1	16260	14691.2	14671.4		529.5	29526.1	29531	15222.1	28849.9	15857.4	15268	15222.1
	529.45	23027	23148.6	14677.1	21722.4	16087.6	14692.9	14677.1		529.45	28256.1	28449.8	15201.3	27876.7	15735.7	15240	15201.3
	529.4	22614.9	22123.1	14681.5	20866.1	15926	14694	14681.5		529.4	27196.4	27246	15182.7	26767.4	15628.8	15215.2	15182.7
	529.35	21286.9	21096.3	14685.1	19995.4	15776.2	14695	14685.1		529.35	25379.3	25967.9	15165.7	25571	15535.4	15192.9	15165.7
	529.3	19599.6	20106.4	14686.6	19147.9	15637.3	14694.3	14686.6		529.3	23915.8	24668.2	15151.8	24341.4	15455.8	15174.5	15151.8
	529.25	19504.1	19181.4	14685.2	18352.1	15508.5	14691.3	14685.2		529.25	23389.3	23388.6	15140.2	23121.4	15388.5	15159.1	15140.2
	529.2	18230.6	18345.4	14683.7	17632.2	15392.2	14688.5	14683.7		529.2	22122.1	22164.7	15129.5	21947.8	15330.7	15145.2	15129.5
	529.15	17387.3	17609	14680.1	16999.5	15286	14683.8	14680.1		529.15	21091.2	21027.1	15120.9	20852.3	15282.7	15133.9	15120.9
	529.1	16884.7	16977.1	14675.1	16459.4	15189.9	14677.9	14675.1		529.1	19893.2	19995.1	15114	19855.2	15243.1	15124.7	15114
	529.05	16671	16449.6	14669.2	16012.6	15104	14671.4	14669.2		529.05	19041.2	19084	15109	18972.8	15211.4	15117.9	15109
	529	15953.1	16019.1	14663	15652.5	15028	14664.8	14663		529	18698.5	18296.6	15105.5	18208.8	15186	15112.8	15105.5
	528.95	15698.1	15674.3	14655.7	15368.6	14960	14657	14655.7		528.95	17692.1	17630.4	15102.5	17561.7	15165.4	15108.5	15102.5
	528.9	15656.1	15403.7	14647.9	15150.5	14900.2	14648.9	14647.9		528.9	17258.3	17079.8	15101.2	17026.3	15149.9	15106.1	15101.2
	528.85	15185.2	15195	14640.1	14986.5	14847.8	14640.8	14640.1		528.85	16859.8	16632.9	15100.7	16591.5	15138.1	15104.6	15100.7
	528.8	15338.8	15035.8	14631.5	14865.2	14801.5	14632.1	14631.5		528.8	16611.7	16278.1	15100.8	16246.4	15129.3	15103.9	15100.8
	528.75	15303.5	14916.2	14623.2	14777.4	14761.5	14623.6	14623.2		528.75	16427.8	16001.4	15101.2	15977.2	15122.9	15103.8	15101.2
	528.7	14523	14826.5	14614.8	14714.4	14726.6	14615.1	14614.8		528.7	16203.6	15789.4	15102	15771	15118.3	15104.1	15102
	528.65	14806.6	14758.1	14605.1	14668	14695	14605.4	14605.1		528.65	15485	15629.7	15103.2	15615.9	15115.4	15104.9	15103.2
	528.6	14703.7	14706.7	14596	14634.8	14667.7	14596.1	14596		528.6	15421.9	15512.1	15105.6	15501.7	15114.6	15106.9	15105.6
	528.55	14360.2	14667.2	14586.6	14610.1	14643.5	14586.8	14586.6		528.55	15817.6	15426.4	15108	15418.7	15114.7	15109.1	15108
	528.5	14303.6	14635.6	14576.8	14590.7	14621.6	14576.9	14576.8		528.5	15370	15363.9	15109.9	15358.2	15114.7	15110.7	15109.9
	528.45	14356.9	14610.1	14566.8	14574.9	14602	14566.9	14566.8		528.45	15527.3	15319.7	15112.4	15315.5	15115.9	15113.1	15112.4
	528.4	14548.7	14588.9	14557	14561.5	14584.3	14557	14557		528.4	15369.5	15288.1	15114.8	15285.1	15117.3	15115.3	15114.8
	528.35	14478.9	14571.2	14547.5	14550	14568.6	14547.5	14547.5		528.35	15019.2	15265.9	15117.3	15263.7	15119.1	15117.8	15117.3
	528.3	14493.7	14555.5	14537.9	14539.2	14554.1	14537.9	14537.9		528.3	15611.3	15250.8	15120.5	15249.2	15121.8	15120.8	15120.5
	528.25	14480	14541.5	14528.3	14529	14540.7	14528.3	14528.3		528.25	15535.1	15239.1	15122.7	15238	15123.6	15122.9	15122.7
	528.2	14211.9	14528.5	14518.7	14519.1	14528.1	14518.7	14518.7		528.2	15403.8	15230.8	15125	15230	15125.6	15125.2	15125
	528.15	14265	14516	14508.7	14508.9	14515.8	14508.7	14508.7		528.15	15547.4	15224.8	15127.5	15224.2	15128	15127.7	15127.5
	528.1	14158.9	14504.2	14498.8	14498.9	14504.1	14498.8	14498.8		528.1	15344.2	15220.1	15129.8	15219.7	15130.1	15130	15129.8
	528.05	14641.4	14492.8	14488.7	14488.8	14492.7	14488.7	14488.7		528.05	14943.6	15216.8	15132.5	15216.5	15132.7	15132.6	15132.5
	528	14296.2	14482.5	14479.5	14479.5	14482.4	14479.5	14479.5		528	15224.8	15215	15135.8	15214.8	15135.9	15135.9	15135.8
	527.95	14562.6	14471.9	14469.7	14469.7	14471.8	14469.7	14469.7		527.95	14957.7	15213.3	15138.6	15213.2	15138.7	15138.7	15138.6
	527.9	14308.4	14461.9	14460.3	14460.3	14461.9	14460.3	14460.3		527.9	15304.1	15212.5	15141.9	15212.4	15142	15142	15141.9
	527.85	14120.5	14451.7	14450.6	14450.6	14451.7	14450.6	14450.6		527.85	14992.6	15211.5	15144.7	15211.5	15144.7	15144.7	15144.7
	527.8	13875.2	14441.4	14440.5	14440.5	14441.4	14440.5	14440.5		527.8	14857.7	15211.4	15147.9	15211.4	15148	15148	15147.9
	527.75	14216.6	14430.7	14430.1	14430.1	14430.7	14430.1	14430.1		527.75	15035.4	15211.8	15151.4	15211.7	15151.4	15151.4	15151.4
	527.7	14410	14420.7	14420.2	14420.2	14420.7	14420.2	14420.2		527.7	15133.3	15212.1	15154.6	15212	15154.6	15154.6	15154.6
	527.65	13850	14411	14410.7	14410.7	14411	14410.7	14410.7		527.65	15155.1	15212.4	15157.6	15212.4	15157.6	15157.6	15157.6
	527.6	14003	14400.5	14400.3	14400.3	14400.5	14400.3	14400.3		527.6	14977.5	15212.9	15160.6	15212.9	15160.6	15160.6	15160.6
	527.55	14143.1	14390.3	14390.1	14390.1	14390.3	14390.1	14390.1		527.55	15036.8	15213.9	15163.9	15213.9	15164	15164	15163.9
	527.5	13964.8	14380.3	14380.2	14380.2	14380.3	14380.2	14380.2		527.5	15142.7	15214.9	15167.1	15214.9	15167.2	15167.2	15167.1
	527.45	14364.6	14370.1	14370	14370	14370.1	14370	14370		527.45	15173.1	15215.9	15170.2	15215.9	15170.2	15170.2	15170.2
	527.4	14054.3	14360.6	14360.5	14360.5	14360.6	14360.5	14360.5		527.4	15107.9	15217	15173.2	15217	15173.2	15173.2	15173.2
	527.35	14017.9	14350.5	14350.5	14350.5	14350.5	14350.5	14350.5		527.35	14966.5	15218.3	15176.3	15218.3	15176.3	15176.3	15176.3
	527.3	13911.4	14340.5	14340.5	14340.5	14340.5	14340.5	14340.5		527.3	15233.7	15219.9	15179.6	15219.9	15179.6	15179.6	15179.6
	527.25	14175.2	14330.3	14330.2	14330.2	14330.3	14330.2	14330.2		527.25	15478.9	15221.2	15182.6	15221.2	15182.6	15182.6	15182.6
	527.2	14042.6	14320.5	14320.5	14320.5	14320.5	14320.5	14320.5		527.2	14760.8	15222.3	15185.1	15222.2	15185.1	15185.1	15185.1
	527.15	14219.4	14310.5	14310.5	14310.5	14310.5	14310.5	14310.5		527.15	14738.5	15224.5	15188.8	15224.5	15188.8	15188.8	15188.8
	527.1	14162.5	14300.9	14300.9	14300.9	14300.9	14300.9	14300.9		527.1	14822.1	15227	15192.5	15227	15192.5	15192.5	15192.5
	527.05	13842.7	14291.1	14291.1	14291.1	14291.1	14291.1	14291.1		527.05	15034.8	15229.3	15196.1	15229.3	15196.1	15196.1	15196.1
	527	13816.9	14280.9	14280.9	14280.9	14280.9	14280.9	14280.9		527	14816.9	15231.4	15199.4	15231.4	15199.4	15199.4	15199.4
	526.95	14175	14270.6	14270.6	14270.6	14270.6	14270.6	14270.6		526.95	15192.8	15233.9	15203	15233.9	15203	15203	15203
	526.9	14299.5	14261	14261	14261	14261	14261	14261		526.9	15229.8	15235.8	15206	15235.8	15206	15206	15206
	526.85	14060.3	14251.5	14251.5	14251.5	14251.5	14251.5	14251.5		526.85	15338.9	15237.8	15209	15237.8	15209	15209	15209
	526.8	14465.5	14241.7	14241.7	14241.7	14241.7	14241.7	14241.7		526.8	15134	15239.6	15211.8	15239.6	15211.8	15211.8	15211.8
	526.75	14227	14232.6	14232.6	14232.6	14232.6	14232.6	14232.6		526.75	14976.9	15241.8	15214.9	15241.8	15214.9	15214.9	15214.9
	526.7	14202	14223.1	14223.1	14223.1	14223.1	14223.1	14223.1		526.7	14696.3	15244.3	15218.3	15244.3	15218.3	15218.3	15218.3
	526.65	14191.1	14213.5	14213.5	14213.5	14213.5	14213.5	14213.5		526.65	14613	15247.3	15222.2	15247.3	15222.2	15222.2	15222.2
	526.6	14035.9	14204	14204	14204	14204	14204	14204		526.6	15291.6	15250.5	15226.2	15250.5	15226.2	15226.2	15226.2
	526.55	14124.1	14194.2	14194.2	14194.2	14194.2	14194.2	14194.2		526.55	15044.3	15252.7	15229.1	15252.7	15229.1	15229.1	15229.1
	526.5	14059.3	14184.6	14184.6	14184.6	14184.6	14184.6	14184.6		526.5	15115.3	15255.3	15232.4	15255.3	15232.4	15232.4	15232.4
	526.45	14195.4	14174.9	14174.9	14174.9	14174.9	14174.9	14174.9		526.45	15226.5	15257.8	15235.6	15257.8	15235.6	15235.6	15235.6
	526.4	14320	14165.5	14165.5	14165.5	14165.5	14165.5	14165.5		526.4	15122.6	15260.1	15238.6	15260.1	15238.6	15238.6	15238.6
	526.35	13841.8	14156.2	14156.2	14156.2	14156.2	14156.2	14156.2		526.35	14777.1	15262.7	15241.8	15262.7	15241.8	15241.8	15241.8
	526.3	13830.1	14146.2	14146.2	14146.2	14146.2	14146.2	14146.2		526.3	14726.4	15265.9	15245.6	15265.9	15245.6	15245.6	15245.6
	526.25	13794.6	14136.2	14136.2	14136.2	14136.2	14136.2	14136.2		526.25	14452.2	15269.1	15249.4	15269.1	15249.4	15249.4	15249.4
	526.2	14158.2	14126.1	14126.1	14126.1	14126.1	14126.1	14126.1		526.2	14806.5	15272.9	15253.8	15272.9	15253.8	15253.8	15253.8
	526.15	14029.5	14116.6	14116.6	14116.6	14116.6	14116.6	14116.6		526.15	14695	15276.1	15257.5	15276.1	15257.5	15257.5	15257.5
	526.1	13982.4	14107	14107	14107	14107	14107	14107		526.1	15079.1	15279.5	15261.4	15279.5	15261.4	15261.4	15261.4
	526.05	13800.6	14097.3	14097.3	14097.3	14097.3	14097.3	14097.3		526.05	14925.8	15282.4	15264.7	15282.4	15264.7	15264.7	15264.7
	526	14087.3	14087.3	14087.3	14087.3	14087.3	14087.3	14087.3		526	15268.3	15285.5	15268.3	15285.5	15268.3	15268.3	15268.3

## Sheet: Figure4a
HF Ti3C2Tx-O	x	y1	y2	y3	y4	y5	y6	y7	MILD Ti3C2Tx-O	x	y1	y2	y3	y4	y5	y6	y7
	538	15634.8	15641.2	15637.8	15641.2	15637.8	15637.8	15637.8		538.08	29641.5	29750.3	29641.5	29666.6	29641.5	29652.4	29714.4
	537.95	15621.8	15644.2	15640.8	15644.2	15640.8	15640.8	15640.8		537.98	29500.2	29754.4	29641.5	29667.2	29641.5	29652.7	29717.5
	537.9	15666.3	15647.3	15643.8	15647.3	15643.8	15643.8	15643.8		537.88	29704	29758.9	29641.6	29668	29641.6	29653.3	29720.9
	537.85	15608	15650.3	15646.8	15650.3	15646.8	15646.8	15646.8		537.78	29844.3	29763.4	29641.6	29668.6	29641.6	29653.6	29724.3
	537.8	15438.7	15653.4	15649.9	15653.4	15649.9	15649.9	15649.9		537.68	29771.4	29768.1	29641.4	29669.1	29641.4	29653.9	29727.9
	537.75	15517.2	15656.8	15653.2	15656.8	15653.2	15653.2	15653.2		537.58	29829.6	29773.2	29641.2	29669.7	29641.2	29654.2	29731.8
	537.7	15662.9	15660.1	15656.4	15660.1	15656.4	15656.4	15656.4		537.48	29443.8	29778.5	29641	29670.3	29641	29654.5	29735.8
	537.65	15405.4	15663.1	15659.4	15663.1	15659.4	15659.4	15659.4		537.38	29283.1	29784.6	29641.2	29671.3	29641.2	29655.2	29740.6
	537.6	15802.9	15666.6	15662.9	15666.6	15662.9	15662.9	15662.9		537.28	29161.5	29791.2	29641.6	29672.5	29641.6	29656.1	29745.9
	537.55	15306.3	15669.4	15665.6	15669.4	15665.6	15665.6	15665.6		537.18	29162.2	29798.4	29642.1	29673.8	29642.1	29657.2	29751.7
	537.5	15539.5	15673	15669.2	15673	15669.2	15669.2	15669.2		537.08	29539.9	29806.1	29642.6	29675.2	29642.6	29658.2	29757.9
	537.45	15333.7	15676.3	15672.4	15676.3	15672.4	15672.4	15672.4		536.98	30509.3	29814	29642.7	29676.2	29642.7	29659	29764.2
	537.4	15690.8	15679.9	15676	15679.9	15676	15676	15676		536.88	29920	29821.5	29641.8	29676.3	29641.8	29658.8	29770
	537.35	15388.4	15682.9	15679	15682.9	15679	15679	15679		536.78	29683.5	29830.2	29641.5	29677	29641.5	29659.2	29777
	537.3	15883.6	15686.5	15682.5	15686.5	15682.5	15682.5	15682.5		536.68	29594.9	29840	29641.5	29678	29641.5	29660	29785
	537.25	15828.9	15689.2	15685.1	15689.2	15685.1	15685.1	15685.1		536.58	29786.7	29850.8	29641.5	29679.2	29641.5	29660.9	29793.9
	537.2	15254.4	15692	15687.9	15692	15687.9	15687.9	15687.9		536.48	30125.4	29862.6	29641.4	29680.2	29641.4	29661.6	29803.6
	537.15	15453.1	15695.8	15691.6	15695.8	15691.6	15691.6	15691.6		536.38	29526.9	29875.3	29640.9	29680.9	29640.9	29662.1	29814.1
	537.1	15531.6	15699.2	15695	15699.2	15695	15695	15695		536.28	30263.2	29890.2	29641	29682.3	29641	29663.2	29826.8
	537.05	15922.2	15702.6	15698.3	15702.6	15698.3	15698.3	15698.3		536.18	29888	29906.4	29640.4	29683	29640.4	29663.7	29840.5
	537	15845.3	15705.3	15700.9	15705.2	15700.9	15700.9	15700.9		536.08	29749.8	29925.5	29640.1	29684.1	29640.1	29664.6	29857.1
	536.95	15493.3	15708.1	15703.6	15708.1	15703.6	15703.7	15703.6		535.98	29714.3	29947.9	29640	29685.5	29640	29665.7	29876.8
	536.9	15781.1	15711.5	15707	15711.5	15707	15707	15707		535.88	30283.8	29974.4	29640	29686.9	29640	29667	29900.4
	536.85	15733	15714.4	15709.9	15714.4	15709.9	15709.9	15709.9		535.78	29924.8	30005.5	29639.3	29687.9	29639.3	29667.8	29928.4
	536.8	15467.1	15717.5	15712.8	15717.5	15712.8	15712.9	15712.8		535.68	30420.8	30043.4	29639	29689.3	29639	29669.1	29963
	536.75	15662.9	15721	15716.2	15720.9	15716.2	15716.3	15716.2		535.58	30062.5	30088.9	29638.2	29690.3	29638.2	29670.1	30005
	536.7	15858.8	15724.1	15719.3	15724.1	15719.3	15719.4	15719.3		535.48	30008	30144.8	29637.8	29691.7	29637.8	29671.5	30057.2
	536.65	15757	15727	15722.1	15726.9	15722.1	15722.2	15722.1		535.38	30565.7	30213	29637.4	29693.3	29637.4	29673.2	30121.4
	536.6	15712.4	15730	15725	15729.9	15725	15725.1	15725		535.28	30219.4	30295.5	29636.5	29694.5	29636.5	29674.5	30199.5
	536.55	15814.9	15733.1	15728.1	15733	15728.1	15728.2	15728.1		535.18	30015.4	30395.8	29635.9	29696.1	29635.9	29676.3	30295.1
	536.5	15682.5	15736.1	15730.9	15735.9	15730.9	15731	15730.9		535.08	30822.2	30516.5	29635.5	29698.1	29635.5	29678.7	30410.8
	536.45	15695.7	15739.3	15734	15739.1	15734	15734.2	15734		534.98	30898.7	30659.5	29634.3	29699.4	29634.3	29680.5	30548.4
	536.4	15601.7	15742.5	15737.1	15742.2	15737.1	15737.3	15737.1		534.88	31389.6	30828	29633.1	29700.8	29633.1	29682.6	30710.8
	536.35	15509.3	15745.8	15740.3	15745.5	15740.3	15740.5	15740.3		534.78	31395.3	31023.7	29631.3	29701.8	29631.3	29684.7	30899.9
	536.3	15212.8	15749.4	15743.7	15749	15743.7	15744	15743.7		534.68	31279.3	31248.8	29629.5	29703	29629.5	29687.4	31117.4
	536.25	15705.9	15753.4	15747.6	15753	15747.6	15748	15747.6		534.58	31055.7	31503.7	29627.9	29704.5	29627.9	29691.3	31363.7
	536.2	15567.9	15756.7	15750.6	15756.1	15750.6	15751.2	15750.7		534.48	31338.8	31788.7	29626.4	29706.4	29626.4	29696.9	31638.3
	536.15	15865.8	15760.3	15753.9	15759.5	15753.9	15754.6	15754		534.38	32348.1	32101.5	29624.7	29708.3	29624.7	29704.7	31938
	536.1	15462.3	15763.4	15756.8	15762.4	15756.8	15757.6	15756.9		534.28	32665.1	32439	29622	29709.4	29622	29715.5	32258.2
	536.05	15897.4	15767.3	15760.2	15766	15760.2	15761.3	15760.5		534.18	33212.6	32798.8	29618.9	29710.4	29619	29732.3	32593.8
	536	15697	15770.5	15763	15768.8	15763	15764.3	15763.3		534.08	32704.1	33175.8	29615.3	29711.2	29615.4	29758.8	32936.3
	535.95	15649.9	15774.1	15766.1	15772	15766.1	15767.8	15766.5		533.98	33194.9	33566.7	29612.2	29712.8	29612.4	29801.6	33276.5
	535.9	15353.1	15778	15769.3	15775.3	15769.3	15771.4	15769.9		533.88	33386.2	33965.4	29608.6	29714.3	29609	29867.7	33600.2
	535.85	15603.6	15782.4	15773	15779.1	15773	15775.6	15773.7		533.78	34359.5	34368.4	29604.8	29716	29605.7	29968.5	33892.6
	535.8	15763.4	15786.7	15776.3	15782.5	15776.3	15779.5	15777.3		533.68	35094.4	34772.8	29600	29717.1	29601.7	30117.4	34136.5
	535.75	15852.4	15790.9	15779.3	15785.6	15779.3	15783.2	15780.6		533.58	34900.8	35179.7	29594.5	29718	29597.9	30332.2	34315
	535.7	15626.5	15795.2	15782.2	15788.6	15782.2	15787	15783.9		533.48	36093	35597.1	29589.1	29719.6	29595.6	30634.1	34415.2
	535.65	15957.4	15800.1	15785.4	15792	15785.4	15791.4	15787.7		533.38	36454.5	36036.4	29582.6	29720.5	29594.5	31042.6	34426.6
	535.6	15903.6	15805	15788.2	15794.8	15788.2	15795.4	15791.1		533.28	36532.5	36518.8	29575.7	29721.8	29597.2	31578.3	34348.5
	535.55	15773.4	15810.3	15791	15797.7	15791	15799.8	15794.7		533.18	36950.8	37068.7	29568.7	29723.8	29606.4	32257.3	34187.3
	535.5	15681.7	15816.4	15794	15800.9	15794	15804.7	15798.8		533.08	37841	37707.9	29561.3	29726.1	29625.5	33084.9	33955.2
	535.45	15823.2	15823.3	15797.2	15804.2	15797.2	15810.2	15803.3		532.98	38261	38452.1	29552.9	29728.5	29659.5	34055.4	33667.4
	535.4	15649.4	15830.7	15800.1	15807.2	15800.1	15815.9	15807.9		532.88	38917.7	39303.3	29544.2	29731.5	29716.3	35146.3	33341.9
	535.35	15619.1	15839.3	15803.4	15810.6	15803.4	15822.3	15813.1		532.78	40964.5	40247.7	29534.8	29735	29805	36318	32994
	535.3	16019.8	15848.9	15806.7	15814.1	15806.7	15829.4	15818.8		532.68	41282.9	41253.2	29523.2	29737.8	29936.4	37512.8	32636
	535.25	15522.4	15859	15809.3	15816.8	15809.3	15836.6	15824.3		532.58	41962.6	42274.2	29511.4	29741.9	30125.8	38659.2	32281.5
	535.2	15496.7	15871.3	15812.8	15820.5	15812.8	15845.3	15831.2		532.48	43336	43254.7	29498.9	29747.2	30387.9	39677.5	31938.8
	535.15	15741.1	15885.1	15816.3	15824.1	15816.3	15855	15838.7		532.38	44091.7	44132.7	29485	29753.1	30736.5	40483.8	31614.3
	535.1	15764.4	15900.3	15819.5	15827.4	15819.5	15865.3	15846.5		532.28	44555.4	44854	29470.3	29760.7	31184.5	41006.5	31313.2
	535.05	15822.9	15917.3	15822.6	15830.6	15822.6	15876.8	15855		532.18	44539.1	45378.1	29455.1	29770.7	31740.2	41194	31038.6
	535	16018.3	15936.4	15825.6	15833.8	15825.6	15889.5	15864.2		532.08	46309.2	45686.1	29439.9	29784.1	32403.2	41025.9	30792.7
	534.95	15998.6	15957.6	15828.2	15836.6	15828.2	15903.4	15874		531.98	46432.5	45783	29423	29800.1	33162.5	40515.8	30573.6
	534.9	15813.8	15981.4	15831	15839.5	15831	15919.1	15884.8		531.88	46065.4	45697	29405.9	29821.5	33996.9	39714.2	30382.1
	534.85	16155	16008.5	15834	15842.7	15834	15937	15896.8		531.78	45493	45465.7	29389.1	29850.8	34873.4	38691.9	30217
	534.8	15970.8	16038.1	15836.5	15845.3	15836.5	15956.5	15909.2		531.68	44833.9	45126.5	29372.9	29891.6	35748	37529.7	30075.9
	534.75	15742.4	16071.3	15839.2	15848.3	15839.2	15978.6	15922.9		531.58	45113.4	44712.2	29357.4	29949.9	36567.2	36310.6	29956.6
	534.7	16106.3	16108.5	15842.4	15851.6	15842.4	16003.8	15937.9		531.48	43761.6	44246.5	29341.5	30034.5	37275.8	35105.7	29855.1
	534.65	16112.4	16149	15845	15854.4	15845	16031.3	15953.3		531.38	43317.5	43751.7	29327	30162.6	37822.2	33977.3	29770.6
	534.6	16158.4	16193.5	15847.5	15857.1	15847.5	16062	15969.4		531.28	43020.9	43247.7	29312.9	30357.5	38163.3	32966.2	29699.4
	534.55	16292	16242.2	15850	15859.8	15850	16096.1	15986.3		531.18	42730.1	42763	29299.1	30654.6	38270.7	32096	29639.2
	534.5	16138.6	16295	15852.2	15862.2	15852.2	16133.8	16003.5		531.08	42283.5	42341.7	29285.6	31100.4	38134.4	31376.1	29587.8
	534.45	16570.1	16352.7	15854.8	15865	15854.8	16176	16021.4		530.98	42425.6	42044.9	29272.6	31753.8	37764.4	30800.6	29543.8
	534.4	16394.3	16414.4	15856.6	15867	15856.6	16221.8	16038.8		530.88	42588.9	41948.6	29259.3	32677.2	37188.8	30355.6	29505
	534.35	16095.3	16481.3	15858.7	15869.3	15858.7	16272.8	16056.6		530.78	42112.3	42134.4	29245.9	33930.1	36450.5	30021.2	29470.3
	534.3	16400.8	16553.6	15861.3	15872.2	15861.3	16329.4	16074.7		530.68	42495	42673.5	29233	35554.4	35601.7	29776.9	29439.5
	534.25	16906.7	16630.4	15863.4	15874.5	15863.4	16390.8	16091.9		530.58	43627.2	43602	29219.6	37550.6	34697.9	29601.6	29410.9
	534.2	17046.3	16711.4	15864.7	15876	15864.7	16457.2	16107.5		530.48	44643.9	44903.7	29205.2	39869.7	33789.7	29476.5	29383.2
	534.15	16990.2	16797.2	15865.7	15877.3	15865.7	16529.4	16121.9		530.38	46299.7	46489.1	29189.6	42391.7	32923.1	29387.1	29356
	534.1	16892.7	16888.4	15866.9	15878.7	15866.9	16608.1	16135.3		530.28	48287.8	48189.5	29172.4	44926.2	32130.8	29321.2	29328.6
	534.05	17024.4	16984.8	15868.1	15880.3	15868.1	16693.4	16147.4		530.18	49339.2	49755.1	29153.2	47210.7	31433.7	29270.1	29300.1
	534	17196.5	17086	15869.2	15881.6	15869.2	16785.2	16157.7		530.08	51025.3	50873.6	29132.9	48928.3	30843.7	29228.7	29271.5
	533.95	16984.4	17192.1	15870	15882.7	15870	16883.6	16165.8		529.98	51433.1	51238.5	29110.9	49777.3	30359.4	29192.5	29241.9
	533.9	17158.9	17303.5	15871.2	15884.2	15871.2	16989.4	16172.3		529.88	51056.8	50662	29088.4	49579.6	29975.1	29160	29212.5
	533.85	17284	17419.9	15872	15885.3	15872	17102.2	16176.4		529.78	49174.8	49168.9	29066.3	48374.1	29679.1	29130.6	29184
	533.8	17444.1	17540.8	15872.7	15886.3	15872.7	17221.7	16178.2		529.68	46676.5	46976	29046.1	46393.7	29458	29104.7	29157.9
	533.75	17697.6	17666.3	15873.1	15887	15873.1	17347.9	16177.5		529.58	44448.6	44388.6	29028.3	43958.8	29297.8	29082.3	29134.7
	533.7	18242.3	17796.1	15873	15887.4	15873	17480.6	16174.2		529.48	41573	41691.9	29012.8	41369	29184.3	29062.9	29114.1
	533.65	17706.1	17929.5	15872.1	15886.8	15872.1	17619.1	16167.9		529.38	38761.5	39118.3	29000.2	38868.9	29106.4	29046.8	29096.8
	533.6	18117.6	18068.4	15872.1	15887.1	15872.1	17765	16160.5		529.28	37145.4	36823	28990.4	36623.2	29054.4	29033.9	29082.6
	533.55	17863.7	18210.7	15871.3	15886.8	15871.4	17916	16150.6		529.18	35007.9	34890.6	28982.2	34724.2	29019.7	29023	29070.3
	533.5	18255.8	18357.2	15871	15886.9	15871	18072.9	16139.5		529.08	33092.1	33349.8	28976.1	33205.8	28997.5	29014.4	29060.3
	533.45	18449	18506.5	15870.1	15886.3	15870.1	18234	16126.3		528.98	31888.4	32177.1	28972	32048.5	28983.9	29008	29052.6
	533.4	18546.6	18658.7	15868.8	15885.5	15868.8	18399.2	16111.6		528.88	31388.5	31322.5	28969	31204.8	28975.5	29003	29046.3
	533.35	18998.3	18813.5	15867.3	15884.5	15867.4	18567.9	16095.8		528.78	30942.2	30720.6	28966.6	30611	28970	28998.7	29040.7
	533.3	18743.3	18969.5	15865.1	15882.7	15865.2	18738.4	16078.5		528.68	30896.5	30307.3	28964.6	30204.2	28966.3	28995	29035.7
	533.25	19053.4	19127.3	15863.4	15881.4	15863.5	18911.1	16061.3		528.58	30591.9	30027.4	28962.7	29929.5	28963.5	28991.4	29031
	533.2	19406.2	19285.2	15861.1	15879.6	15861.3	19084.2	16043.3		528.48	30440.8	29837.1	28961	29743.8	28961.5	28988.3	29026.7
	533.15	19823	19442.5	15858.2	15877.3	15858.5	19256.5	16024.8		528.38	29639	29705	28959.5	29615.8	28959.8	28985.4	29022.7
	533.1	19559.3	19598.3	15854.6	15874.3	15855.1	19426.9	16005.8		528.28	29845.1	29610.4	28958.9	29524.9	28959	28983.5	29019.7
	533.05	20352.6	19752.4	15851.5	15871.7	15852.1	19595.2	15987.7		528.18	29226.8	29538.5	28958	29456.5	28958	28981.4	29016.5
	533	20213.3	19902.3	15847	15867.8	15848	19758.5	15968.9		528.08	29210.2	29482	28957.7	29403.3	28957.7	28980	29014.2
	532.95	19799	20048.5	15842.7	15864.2	15844.2	19917.2	15951		527.98	29413.4	29435.5	28957.5	29359.7	28957.5	28978.8	29011.9
	532.9	20131.8	20190.3	15839.2	15861.3	15841.2	20070.6	15934.7		527.88	29265	29395.7	28957	29322.8	28957	28977.3	29009.5
	532.85	20700	20325.7	15835	15857.9	15837.8	20216.4	15918.7		527.78	29142.6	29361.2	28956.7	29291.1	28956.7	28976.1	29007.4
	532.8	20971.6	20452.8	15830	15853.5	15833.9	20352.6	15902.7		527.68	28752.1	29331.1	28956.5	29263.4	28956.5	28975.1	29005.5
	532.75	20515.3	20571.4	15824.4	15848.7	15829.8	20478.9	15887.2		527.58	28600.1	29304.7	28956.7	29239.5	28956.7	28974.5	29004.1
	532.7	20613.6	20681.5	15819.6	15844.7	15827	20595.3	15873.4		527.48	28668.4	29281.3	28957.1	29218.4	28957.1	28974.2	29002.9
	532.65	20693.6	20781.6	15814.7	15840.6	15824.6	20699.9	15860.5		527.38	28735.9	29260.4	28957.4	29199.6	28957.4	28973.8	29001.8
	532.6	21245	20870.8	15809.6	15836.4	15823	20791.9	15848.2		527.28	29591.7	29241.4	28957.6	29182.7	28957.6	28973.3	29000.6
	532.55	21018.4	20947.5	15803.5	15831.2	15821.5	20869.4	15836		527.18	29217.4	29223.5	28956.9	29166.7	28956.9	28972.1	28998.6
	532.5	20964.8	21012.6	15797.9	15826.6	15821.7	20933.1	15824.9		527.08	29128.1	29207.5	28956.7	29152.5	28956.7	28971.2	28997
	532.45	20957.1	21065.5	15792.3	15822	15823.6	20982.2	15814.6		526.98	29251.5	29193	28956.5	29139.8	28956.5	28970.5	28995.7
	532.4	20834.3	21106	15786.7	15817.5	15827.6	21016	15805.1		526.88	29518.6	29179.6	28956.2	29128.1	28956.2	28969.7	28994.2
	532.35	21166.3	21134.3	15781.3	15813.2	15834.4	21034.4	15796.3		526.78	29245.1	29167	28955.6	29117.2	28955.6	28968.7	28992.5
	532.3	20753.6	21149.9	15775.4	15808.5	15843.7	21036.4	15787.5		526.68	29391.5	29155.7	28955.3	29107.4	28955.3	28967.9	28991.2
	532.25	20786	21154.6	15770.1	15804.5	15857.4	21023.2	15779.9		526.58	29497.3	29145.2	28954.9	29098.3	28954.9	28967	28989.7
	532.2	21294.8	21148.3	15764.8	15800.5	15875.5	20994.1	15772.6		526.48	29150.1	29135.3	28954.4	29089.8	28954.4	28966.1	28988.2
	532.15	21236	21131.2	15758.6	15795.7	15898	20948.6	15764.8		526.38	28863.3	29126.4	28954.2	29082.3	28954.2	28965.5	28987
	532.1	21223.7	21105.4	15752.5	15791.1	15926.7	20887.8	15757.4		526.28	28222.9	29118.5	28954.3	29075.6	28954.3	28965.2	28986.2
	532.05	20885.3	21072.3	15746.5	15786.6	15962.5	20812.3	15750.2		526.18	28754.3	29111.8	28955	29070.1	28955	28965.6	28986.1
	532	20615.7	21033.9	15740.9	15782.8	16006.8	20723.2	15743.8		526.08	28955.2	29105.1	28955.2	29064.6	28955.2	28965.4	28985.5
	531.95	21242.3	20991.9	15735.8	15779.5	16060.7	20621.2	15738.1
	531.9	21208.2	20946.7	15729.7	15775.2	16123.6	20505.5	15731.4
	531.85	20663.4	20901.3	15723.6	15771.2	16197.9	20378.1	15724.9
	531.8	20703	20858.5	15718.4	15768.1	16285.1	20241.1	15719.4
	531.75	20421.1	20819.3	15713.1	15765.2	16385.1	20094.5	15713.8
	531.7	20948.9	20786	15708.3	15762.9	16499.2	19939.9	15708.8
	531.65	20911.7	20759	15702.6	15759.8	16626.6	19777.3	15703
	531.6	20740.2	20740.6	15696.9	15757.1	16768.6	19608.5	15697.2
	531.55	20737.9	20732.2	15691.6	15754.8	16925	19435.3	15691.8
	531.5	20548	20734.3	15686.2	15752.8	17095.3	19258.5	15686.3
	531.45	21132.2	20747.7	15681.1	15751.4	17278.9	19079.6	15681.2
	531.4	20427.1	20771	15675.1	15749.3	17473.3	18898.4	15675.1
	531.35	21167.3	20805.8	15670.2	15748.9	17679.2	18717.9	15670.2
	531.3	21194	20848.7	15664	15747.8	17891.7	18537.3	15664.1
	531.25	20980.5	20899.5	15657.9	15747.3	18109.4	18358.4	15657.9
	531.2	20749.4	20956.8	15652	15748.2	18330	18182.6	15652
	531.15	20986.3	21018.7	15646.6	15750.9	18550.1	18010.7	15646.6
	531.1	21026.2	21082.1	15640.7	15755.3	18765.7	17842.5	15640.7
	531.05	21069.9	21145	15634.8	15762.5	18972.7	17679.4	15634.8
	531	20983.3	21205.7	15628.7	15773.8	19167.7	17521.6	15628.7
	530.95	21409.8	21262.7	15622.8	15791.4	19347	17370	15622.8
	530.9	21099.7	21314.5	15616.2	15816.9	19506.1	17224	15616.2
	530.85	21539.9	21362.9	15610.1	15855.1	19643.1	17085	15610.1
	530.8	21791.4	21408.3	15603.3	15909.3	19753.3	16952.3	15603.3
	530.75	21166.1	21454.8	15596	15985.9	19834.7	16826.1	15596
	530.7	21380	21509.3	15589.8	16093.8	19886.9	16708.1	15589.8
	530.65	21421.1	21578.2	15583.1	16240.6	19907.1	16596.8	15583.1
	530.6	21412.3	21672	15576.4	16437.5	19895	16492.4	15576.4
	530.55	22003.9	21802.4	15569.8	16696.2	19850.8	16395	15569.8
	530.5	22384.8	21982	15562.1	17028.5	19774.4	16303.3	15562.1
	530.45	22214.2	22225.5	15553.7	17447.8	19667.7	16217.5	15553.7
	530.4	22598.7	22547.5	15545.7	17967	19533.6	16138.3	15545.7
	530.35	23139.9	22960.2	15537	18596	19373.8	16064.4	15537
	530.3	23424.7	23471.5	15527.4	19339.3	19191.5	15995.4	15527.4
	530.25	23848.8	24086.8	15517.2	20199.4	18990.5	15931.3	15517.2
	530.2	24810.9	24803.8	15506.4	21170.6	18774.2	15871.7	15506.4
	530.15	25824.4	25612.3	15494	22239.3	18545.7	15815.2	15494
	530.1	26731.2	26495.4	15479.8	23385.4	18308.2	15761.4	15479.8
	530.05	26808.9	27424.7	15464.1	24576.4	18066.3	15710.2	15464.1
	530	27751.6	28367.8	15448.3	25777	17824.5	15662.8	15448.3
	529.95	29035.7	29281.5	15430.9	26941.4	17584.6	15617.2	15430.9
	529.9	30451.8	30118.8	15411.3	28019.7	17348.9	15572.7	15411.3
	529.85	31141.4	30831	15389.3	28961.7	17119.2	15528.7	15389.3
	529.8	31358.4	31369.9	15366.1	29716.6	16899.4	15486.1	15366.1
	529.75	31502.5	31694.8	15342.6	30243	16691.4	15445.6	15342.6
	529.7	32178.4	31773.7	15318.8	30507.8	16496.5	15406.9	15318.8
	529.65	31590.8	31587.9	15293.8	30491.9	16314.5	15369	15293.8
	529.6	31731.4	31138.3	15269.7	30196.5	16147.6	15333.7	15269.7
	529.55	31068.4	30441.8	15245.4	29638	15995	15299.6	15245.4
	529.5	29526.1	29531	15222.1	28849.9	15857.4	15268	15222.1
	529.45	28256.1	28449.8	15201.3	27876.7	15735.7	15240	15201.3
	529.4	27196.4	27246	15182.7	26767.4	15628.8	15215.2	15182.7
	529.35	25379.3	25967.9	15165.7	25571	15535.4	15192.9	15165.7
	529.3	23915.8	24668.2	15151.8	24341.4	15455.8	15174.5	15151.8
	529.25	23389.3	23388.6	15140.2	23121.4	15388.5	15159.1	15140.2
	529.2	22122.1	22164.7	15129.5	21947.8	15330.7	15145.2	15129.5
	529.15	21091.2	21027.1	15120.9	20852.3	15282.7	15133.9	15120.9
	529.1	19893.2	19995.1	15114	19855.2	15243.1	15124.7	15114
	529.05	19041.2	19084	15109	18972.8	15211.4	15117.9	15109
	529	18698.5	18296.6	15105.5	18208.8	15186	15112.8	15105.5
	528.95	17692.1	17630.4	15102.5	17561.7	15165.4	15108.5	15102.5
	528.9	17258.3	17079.8	15101.2	17026.3	15149.9	15106.1	15101.2
	528.85	16859.8	16632.9	15100.7	16591.5	15138.1	15104.6	15100.7
	528.8	16611.7	16278.1	15100.8	16246.4	15129.3	15103.9	15100.8
	528.75	16427.8	16001.4	15101.2	15977.2	15122.9	15103.8	15101.2
	528.7	16203.6	15789.4	15102	15771	15118.3	15104.1	15102
	528.65	15485	15629.7	15103.2	15615.9	15115.4	15104.9	15103.2
	528.6	15421.9	15512.1	15105.6	15501.7	15114.6	15106.9	15105.6
	528.55	15817.6	15426.4	15108	15418.7	15114.7	15109.1	15108
	528.5	15370	15363.9	15109.9	15358.2	15114.7	15110.7	15109.9
	528.45	15527.3	15319.7	15112.4	15315.5	15115.9	15113.1	15112.4
	528.4	15369.5	15288.1	15114.8	15285.1	15117.3	15115.3	15114.8
	528.35	15019.2	15265.9	15117.3	15263.7	15119.1	15117.8	15117.3
	528.3	15611.3	15250.8	15120.5	15249.2	15121.8	15120.8	15120.5
	528.25	15535.1	15239.1	15122.7	15238	15123.6	15122.9	15122.7
	528.2	15403.8	15230.8	15125	15230	15125.6	15125.2	15125
	528.15	15547.4	15224.8	15127.5	15224.2	15128	15127.7	15127.5
	528.1	15344.2	15220.1	15129.8	15219.7	15130.1	15130	15129.8
	528.05	14943.6	15216.8	15132.5	15216.5	15132.7	15132.6	15132.5
	528	15224.8	15215	15135.8	15214.8	15135.9	15135.9	15135.8
	527.95	14957.7	15213.3	15138.6	15213.2	15138.7	15138.7	15138.6
	527.9	15304.1	15212.5	15141.9	15212.4	15142	15142	15141.9
	527.85	14992.6	15211.5	15144.7	15211.5	15144.7	15144.7	15144.7
	527.8	14857.7	15211.4	15147.9	15211.4	15148	15148	15147.9
	527.75	15035.4	15211.8	15151.4	15211.7	15151.4	15151.4	15151.4
	527.7	15133.3	15212.1	15154.6	15212	15154.6	15154.6	15154.6
	527.65	15155.1	15212.4	15157.6	15212.4	15157.6	15157.6	15157.6
	527.6	14977.5	15212.9	15160.6	15212.9	15160.6	15160.6	15160.6
	527.55	15036.8	15213.9	15163.9	15213.9	15164	15164	15163.9
	527.5	15142.7	15214.9	15167.1	15214.9	15167.2	15167.2	15167.1
	527.45	15173.1	15215.9	15170.2	15215.9	15170.2	15170.2	15170.2
	527.4	15107.9	15217	15173.2	15217	15173.2	15173.2	15173.2
	527.35	14966.5	15218.3	15176.3	15218.3	15176.3	15176.3	15176.3
	527.3	15233.7	15219.9	15179.6	15219.9	15179.6	15179.6	15179.6
	527.25	15478.9	15221.2	15182.6	15221.2	15182.6	15182.6	15182.6
	527.2	14760.8	15222.3	15185.1	15222.2	15185.1	15185.1	15185.1
	527.15	14738.5	15224.5	15188.8	15224.5	15188.8	15188.8	15188.8
	527.1	14822.1	15227	15192.5	15227	15192.5	15192.5	15192.5
	527.05	15034.8	15229.3	15196.1	15229.3	15196.1	15196.1	15196.1
	527	14816.9	15231.4	15199.4	15231.4	15199.4	15199.4	15199.4
	526.95	15192.8	15233.9	15203	15233.9	15203	15203	15203
	526.9	15229.8	15235.8	15206	15235.8	15206	15206	15206
	526.85	15338.9	15237.8	15209	15237.8	15209	15209	15209
	526.8	15134	15239.6	15211.8	15239.6	15211.8	15211.8	15211.8
	526.75	14976.9	15241.8	15214.9	15241.8	15214.9	15214.9	15214.9
	526.7	14696.3	15244.3	15218.3	15244.3	15218.3	15218.3	15218.3
	526.65	14613	15247.3	15222.2	15247.3	15222.2	15222.2	15222.2
	526.6	15291.6	15250.5	15226.2	15250.5	15226.2	15226.2	15226.2
	526.55	15044.3	15252.7	15229.1	15252.7	15229.1	15229.1	15229.1
	526.5	15115.3	15255.3	15232.4	15255.3	15232.4	15232.4	15232.4
	526.45	15226.5	15257.8	15235.6	15257.8	15235.6	15235.6	15235.6
	526.4	15122.6	15260.1	15238.6	15260.1	15238.6	15238.6	15238.6
	526.35	14777.1	15262.7	15241.8	15262.7	15241.8	15241.8	15241.8
	526.3	14726.4	15265.9	15245.6	15265.9	15245.6	15245.6	15245.6
	526.25	14452.2	15269.1	15249.4	15269.1	15249.4	15249.4	15249.4
	526.2	14806.5	15272.9	15253.8	15272.9	15253.8	15253.8	15253.8
	526.15	14695	15276.1	15257.5	15276.1	15257.5	15257.5	15257.5
	526.1	15079.1	15279.5	15261.4	15279.5	15261.4	15261.4	15261.4
	526.05	14925.8	15282.4	15264.7	15282.4	15264.7	15264.7	15264.7
	526	15268.3	15285.5	15268.3	15285.5	15268.3	15268.3	15268.3

## Sheet: Figure4b
HF Ti3C2Tx-F	x	y1	y2	y3	y4	y5	MILD Ti3C2Tx-F	x	y1	y2	y3	y4	y5
	692.08	42674.8	43130.7	42674.8	42749.9	43055.7		692.08	30981.3	31193.7	30981.3	31001	31174
	691.98	42982.9	43147.7	42674.8	42752.1	43070.4		691.98	30927	31202.9	30982.9	31003.2	31182.6
	691.88	42872.7	43165.4	42674.7	42754.4	43085.8		691.88	31280.8	31212.5	30984.5	31005.4	31191.6
	691.78	42653.5	43184.3	42674.6	42756.8	43102.2		691.78	31328.5	31222.5	30986.1	31007.6	31200.9
	691.68	43234.8	43204.3	42674.6	42759.3	43119.6		691.68	31908.4	31233	30987.7	31009.9	31210.8
	691.58	42946	43225.3	42674.5	42761.8	43137.9		691.58	31020.2	31244	30989.3	31012.2	31221
	691.48	43923.4	43247.8	42674.4	42764.6	43157.5		691.48	31021.2	31255.5	30990.8	31014.5	31231.8
	691.38	42283.6	43271.2	42673.9	42767.1	43178.1		691.38	31316.4	31267.5	30992.4	31016.8	31243.2
	691.28	42878.2	43296.8	42674.1	42770.4	43200.5		691.28	31363.3	31280.3	30994	31019.2	31255.1
	691.18	42629.9	43323.8	42674	42773.6	43224.2		691.18	31300.1	31293.6	30995.6	31021.7	31267.6
	691.08	43241.9	43352.6	42674	42777	43249.6		691.08	31365.5	31307.7	30997.2	31024.1	31280.8
	690.98	43571.8	43383.2	42673.8	42780.5	43276.6		690.98	31027.5	31322.6	30998.8	31026.6	31294.8
	690.88	43570.8	43415.9	42673.5	42784	43305.4		690.88	31737.4	31338.3	31000.4	31029.2	31309.5
	690.78	43701.6	43450.8	42673.2	42787.7	43336.3		690.78	31450	31355	31002	31031.8	31325.1
	690.68	43195	43488.3	42672.9	42791.6	43369.6		690.68	31998.4	31372.6	31003.6	31034.5	31341.7
	690.58	43498.8	43528.7	42672.7	42795.9	43405.5		690.58	31743.2	31391.3	31005.2	31037.2	31359.2
	690.48	43548.9	43572	42672.5	42800.4	43444.1		690.48	32345.6	31411.2	31006.8	31040	31377.9
	690.38	44106.9	43618.7	42672.2	42805.1	43485.8		690.38	32030.9	31432.3	31008.3	31042.9	31397.8
	690.28	44256.5	43669	42671.7	42810	43530.7		690.28	32175	31454.8	31009.9	31045.8	31418.9
	690.18	44154.4	43723.3	42671.2	42815.1	43579.4		690.18	31934.5	31478.8	31011.5	31048.8	31441.5
	690.08	44350.5	43782.3	42670.7	42820.6	43632.4		690.08	32395.5	31504.5	31013.1	31051.9	31465.7
	689.98	44390.9	43846.2	42670.1	42826.4	43689.9		689.98	32775.3	31532	31014.7	31055.1	31491.6
	689.88	43709.3	43915.8	42669.6	42832.6	43752.7		689.88	32172	31561.5	31016.3	31058.4	31519.4
	689.78	44614.7	43991.8	42669.2	42839.5	43821.6		689.78	32426	31593.1	31017.9	31061.8	31549.2
	689.68	44492.6	44074.7	42668.6	42846.6	43896.8		689.68	32444.5	31627.1	31019.5	31065.3	31581.3
	689.58	44755.2	44165.5	42668	42854.2	43979.3		689.58	31907	31663.7	31021.1	31069	31615.8
	689.48	45170.2	44265.2	42667.3	42862.3	44070.1		689.48	32093.3	31703.2	31022.7	31072.7	31653.2
	689.38	45289.9	44374.7	42666.4	42871	44170.2		689.38	33028.7	31745.9	31024.3	31076.7	31693.4
	689.28	44464.9	44495.5	42665.6	42880.3	44280.8		689.28	32161.4	31792	31025.8	31080.8	31737
	689.18	44569	44629.5	42665	42890.6	44403.9		689.18	32141.5	31841.9	31027.4	31085.1	31784.3
	689.08	44741.4	44778	42664.4	42901.8	44540.6		689.08	32440.2	31896	31029	31089.6	31835.5
	688.98	45355.3	44943.1	42663.7	42913.8	44693		688.98	32264.2	31954.8	31030.6	31094.3	31891.1
	688.88	45369	45126.9	42662.8	42926.6	44863.1		688.88	32011.9	32018.6	31032.2	31099.2	31951.5
	688.78	45348.3	45332.4	42661.9	42940.6	45053.6		688.78	32656.5	32087.9	31033.8	31104.5	32017.2
	688.68	45483.8	45562.7	42661	42955.9	45267.8		688.68	32195.7	32163.3	31035.4	31110	32088.7
	688.58	46005.3	45821.2	42660.1	42972.6	45508.7		688.58	32357.8	32245.2	31037	31115.9	32166.3
	688.48	46658.5	46112.2	42659	42990.7	45780.4		688.48	32570.8	32334.3	31038.6	31122.1	32250.8
	688.38	46739	46439.7	42657.6	43010.4	46086.9		688.38	32102	32431	31040.2	31128.8	32342.3
	688.28	46431.5	46809.2	42656.3	43032.1	46433.3		688.28	32203.2	32535.7	31041.8	31135.9	32441.5
	688.18	47816	47226.6	42655	43056.4	46825.2		688.18	32321.9	32648.9	31043.3	31143.6	32548.6
	688.08	48343.4	47696.4	42653.3	43083	47266.8		688.08	32520.1	32770.7	31044.9	31151.9	32663.8
	687.98	48943.7	48225	42651.4	43112.8	47763.6		687.98	32523	32901.4	31046.5	31161	32786.9
	687.88	49281.1	48816.2	42649.4	43146.8	48318.7		687.88	32245.9	33040.3	31048.1	31170.9	32917.6
	687.78	49172.5	49473.1	42647.2	43186.4	48933.9		687.78	33468.2	33187.1	31049.7	31182	33054.8
	687.68	50562.9	50195.8	42645	43234	49606.8		687.68	33136.4	33340.6	31051.3	31194.8	33197.2
	687.58	50546.5	50976.9	42642.4	43292.4	50326.9		687.58	33323.6	33499.3	31052.9	31209.8	33342.5
	687.48	50807.3	51805	42639.8	43367.7	51077		687.48	33207.9	33661.5	31054.5	31228.3	33487.7
	687.38	52119.9	52657.3	42637.1	43468.2	51826.2		687.38	33370.6	33825.1	31056.1	31252.3	33628.9
	687.28	52545.9	53504.1	42633.9	43606.4	52531.7		687.28	33552.2	33988.7	31057.7	31284.8	33761.5
	687.18	54286	54311.7	42630.7	43801.3	53141		687.18	33896.7	34152.1	31059.3	31331.1	33880.3
	687.08	54802.1	55047.9	42626.8	44078.8	53596		687.08	34180.4	34317.5	31060.8	31398.5	33979.8
	686.98	56198.2	55699.7	42622.8	44475.1	53847.4		686.98	34375.3	34490.9	31062.4	31498.3	34055
	686.88	56536.5	56281.4	42618.3	45035.6	53864.1		686.88	34750.8	34683.9	31064	31646.3	34101.6
	686.78	56783.8	56847.7	42613.7	45817.5	53643.9		686.78	35693.8	34914.9	31065.6	31863.6	34116.9
	686.68	57943.9	57490.5	42609	46886.8	53212.7		686.68	35550.8	35210.5	31067.2	32177.7	34100
	686.58	59319.7	58326.2	42603.9	48311.8	52618.3		686.58	35612.7	35604.4	31068.8	32621	34052.2
	686.48	59905	59480	42598.4	50161.8	51916.6		686.48	36903.3	36137.1	31070.4	33231.2	33976.3
	686.38	61475.7	61061.1	42592.7	52490.6	51163.2		686.38	37599.5	36850.8	31072	34046	33876.8
	686.28	62807.9	63146.5	42586.4	55330.7	50402.2		686.28	37944.9	37785.9	31073.6	35100.6	33758.8
	686.18	65805.3	65766.2	42579.8	58680.4	49665.5		686.18	39123.4	38974.3	31075.2	36421.7	33627.7
	686.08	68259.8	68885.3	42572.1	62483.6	48973.8		686.08	40312.8	40428.7	31076.8	38016.7	33488.8
	685.98	71567.2	72411.5	42563.6	66637.9	48337.2		685.98	41510.4	42141.2	31078.3	39873	33346.5
	685.88	75175.1	76178.2	42554	70972.5	47759.8		685.88	43632	44069.7	31079.9	41944.9	33204.7
	685.78	79586.3	79964.9	42543.2	75267.6	47240.4		685.78	45065.4	46142.5	31081.5	44157.9	33066.2
	685.68	83424.9	83501	42530.9	79256.6	46775.3		685.68	48049.4	48256.2	31083.1	46406.4	32933
	685.58	86287.6	86479.4	42517.4	82636.4	46360.4		685.58	50234.9	50276.6	31084.7	48554.7	32806.6
	685.48	89667.8	88600.8	42502.9	85113.4	45990.3		685.48	52237.8	52057.2	31086.3	50455.8	32687.8
	685.38	89463.2	89606.2	42487.3	86433.3	45660.2		685.38	53359.3	53444.5	31087.9	51955.4	32577
	685.28	89907.3	89345.5	42471.8	86451.1	45366.2		685.28	54396.8	54304.8	31089.5	52919.9	32474.3
	685.18	89079.6	87808.8	42456.1	85161.5	45103.4		685.18	55612	54542.6	31091.1	53254.3	32379.4
	685.08	85544.2	85136.1	42440.7	82708.2	44868.6		685.08	54268	54123	31092.7	52923.5	32292.1
	684.98	81502.5	81569.1	42426.4	79336.7	44658.8		684.98	53464.5	53079.4	31094.3	51961.8	32211.9
	684.88	77110.8	77405.9	42413.5	75347.8	44471.6		684.88	51121.6	51507.8	31095.8	50465.3	32138.4
	684.78	71660.8	72941.1	42402	71039.1	44304.1		684.78	48899.5	49542.2	31097.4	48568.7	32071
	684.68	67563.9	68440.8	42392.4	66678.9	44154.3		684.68	47414	47332.5	31099	46422.3	32009.3
	684.58	63163	64132.7	42384	62496.6	44020.1		684.58	44266.3	45030.5	31100.6	44178.3	31952.8
	684.48	60198.6	60178.7	42377.2	58656.2	43899.7		684.48	42374.5	42766	31102.2	41967.2	31901
	684.38	56520.4	56691.4	42371.3	55271.6	43791.1		684.38	40934.5	40648.3	31103.8	39898.4	31853.6
	684.28	53861.2	53721.5	42366.6	52394.7	43693.4		684.28	38891.9	38751.1	31105.4	38046.3	31810.1
	684.18	52099.5	51272.2	42362.8	50030	43605		684.18	37380.7	37116.8	31107	36453.5	31770.2
	684.08	50203	49314.9	42359.6	48149.6	43524.8		684.08	36210.3	35761.4	31108.6	35136.4	31733.6
	683.98	48863.5	47791.4	42357	46696.5	43451.9		683.98	35120.5	34673.9	31110.2	34084.2	31699.9
	683.88	47631.4	46635.5	42354.8	45605	43385.4		683.88	34266.8	33829.7	31111.8	33272.6	31668.9
	683.78	45842.6	45775.6	42353.1	44804	43324.7		683.78	33667.6	33192.9	31113.3	32665.9	31640.3
	683.68	44399.8	45145.2	42351.9	44227.8	43269.3		683.68	32591	32724.5	31114.9	32225.5	31614
	683.58	44916.3	44687.5	42351.2	43820.1	43218.7		683.58	32113.9	32387.9	31116.5	31914.7	31589.7
	683.48	44158.1	44354.1	42350.4	43532.8	43171.7		683.48	32003.6	32149.5	31118.1	31700.4	31567.3
	683.38	44211	44109.4	42349.8	43330.6	43128.6		683.38	31759.2	31982.4	31119.7	31555.6	31546.5
	683.28	44163.8	43925.8	42349.2	43186.4	43088.6		683.28	31411.9	31865	31121.3	31459	31527.3
	683.18	43771.6	43783.7	42348.6	43080.9	43051.4		683.18	31685.7	31781.3	31122.9	31394.7	31509.5
	683.08	42673.9	43670.4	42348.1	43001.6	43016.9		683.08	31790.9	31720.2	31124.5	31351.7	31493
	682.98	42929.9	43576.9	42348	42939.7	42985.2		682.98	31516.7	31673.9	31126.1	31322.3	31477.7
	682.88	42351.7	43497.1	42347.8	42889.3	42955.6		682.88	31544.9	31637.3	31127.7	31301.5	31463.5
	682.78	42600.8	43427.5	42347.8	42847.2	42928.1		682.78	31178.8	31607.2	31129.3	31286.2	31450.3
	682.68	42981.7	43365.3	42347.7	42810.8	42902.3		682.68	31096.9	31581.4	31130.8	31274.3	31438
	682.58	42788.9	43309.2	42347.5	42778.7	42878		682.58	30705.5	31558.8	31132.4	31264.8	31426.5
	682.48	43057.5	43258	42347.4	42750.1	42855.3		682.48	30761.4	31538.7	31134	31256.8	31415.9
	682.38	42093.9	43211	42347.1	42724.2	42833.9		682.38	31244.7	31520.4	31135.6	31250	31405.9
	682.28	42367.3	43167.9	42347.2	42701.1	42814.1		682.28	30930	31503.7	31137.2	31244.2	31396.7
	682.18	42957.7	43128.1	42347.2	42679.9	42795.4		682.18	30910.6	31488.3	31138.8	31239.1	31388
	682.08	42743.7	43091	42347	42660.5	42777.5		682.08	31198.6	31474.2	31140.4	31234.6	31380
	681.98	42334.6	43056.5	42346.9	42642.6	42760.8		681.98	31162.7	31461.1	31142	31230.6	31372.4
	681.88	42663.1	43024.6	42346.9	42626.4	42745.1		681.88	30825.5	31449	31143.6	31227.1	31365.4
	681.78	42775.6	42994.8	42346.8	42611.3	42730.2		681.78	30773.5	31437.8	31145.2	31224.1	31358.8
	681.68	42997	42966.8	42346.6	42597.4	42716		681.68	30768.1	31427.3	31146.8	31221.4	31352.7
	681.58	42840.1	42940.6	42346.4	42584.4	42702.6		681.58	31046.2	31417.7	31148.3	31219	31347
	681.48	42175.5	42916	42346.3	42572.4	42689.8		681.48	30807.8	31408.7	31149.9	31217	31341.6
	681.38	42101.8	42893.2	42346.3	42561.5	42677.9		681.38	30095.7	31400.3	31151.5	31215.2	31336.6
	681.28	42063.1	42871.7	42346.4	42551.4	42666.7		681.28	30850.3	31392.5	31153.1	31213.7	31331.9
	681.18	42601.3	42851.6	42346.5	42542	42656		681.18	31545.3	31385.2	31154.7	31212.3	31327.6
	681.08	42222.5	42832.4	42346.4	42533.1	42645.7		681.08	31558.7	31378.4	31156.3	31211.2	31323.5
	680.98	42073.5	42814.4	42346.4	42524.8	42636		680.98	30714.7	31372.1	31157.9	31210.3	31319.7
	680.88	42455.3	42797.5	42346.5	42517.2	42626.8		680.88	30524.9	31366.2	31159.5	31209.5	31316.1
	680.78	42243.5	42781.4	42346.5	42509.9	42618		680.78	30782.5	31360.7	31161.1	31209	31312.8
	680.68	42445.2	42766.2	42346.5	42503.1	42609.6		680.68	30785.4	31355.5	31162.7	31208.5	31309.7
	680.58	42389.2	42751.7	42346.5	42496.7	42601.5		680.58	30809.3	31350.7	31164.3	31208.2	31306.8
	680.48	42101.3	42738	42346.5	42490.7	42593.8		680.48	31569.8	31346.2	31165.8	31207.9	31304.1
	680.38	41752.2	42725.1	42346.6	42485.1	42586.6		680.38	31370.4	31342	31167.4	31207.8	31301.6
	680.28	42591.3	42712.9	42346.8	42480	42579.7		680.28	30726.8	31338.1	31169	31207.8	31299.3
	680.18	42317.2	42701.1	42346.7	42474.9	42572.9		680.18	31267.6	31334.4	31170.6	31207.9	31297.1
	680.08	42346.7	42689.9	42346.7	42470.1	42566.5		680.08	30850.8	31331	31172.2	31208.1	31295.1
								679.98	31173.8	31327.8	31173.8	31208.3	31293.3

## Sheet: Figure4c
HF Ti3C2Tx-Cl	x	y1	y2	y3	y4	y5	MILD Ti3C2Tx-Cl	x	y1	y2	y3	y4	y5
	203.58	6379.66	6568.18	6374.66	6461.3	6481.54		203.58	4728.07	4832.19	4728.07	4789.01	4771.26
	203.48	6483.65	6576.09	6369.65	6460.58	6485.16		203.48	4752.54	4838.43	4728.07	4791.94	4774.56
	203.38	6530.01	6585.3	6364.55	6460.09	6489.76		203.38	4849.05	4845.18	4727.98	4794.99	4778.17
	203.28	6493.62	6596.06	6359.4	6459.91	6495.55		203.28	4771.53	4852.26	4727.51	4797.91	4781.85
	203.18	6510.95	6608.73	6354.27	6460.15	6502.86		203.18	4891.05	4860.43	4727.34	4801.39	4786.38
	203.08	6520.32	6623.58	6349.13	6460.8	6511.9		203.08	4886.58	4869.1	4726.71	4804.69	4791.11
	202.98	6523.39	6641.03	6343.97	6461.93	6523.06		202.98	4822.13	4878.94	4726.09	4808.33	4796.69
	202.88	6854.75	6661.64	6338.8	6463.6	6536.85		202.88	4904.75	4890.49	4725.72	4812.57	4803.64
	202.78	6656.16	6685.88	6333.32	6465.55	6553.65		202.78	5003.54	4903.7	4725.03	4816.89	4811.84
	202.68	6700.09	6715.28	6328.03	6468.36	6574.94		202.68	4894.99	4919.34	4723.96	4821.26	4822.03
	202.58	6763.21	6751.15	6322.68	6471.89	6601.94		202.58	5094.99	4939.59	4723.3	4826.55	4836.34
	202.48	6816.66	6795.66	6317.27	6476.21	6636.72		202.48	5102.16	4965.54	4721.86	4831.61	4855.8
	202.38	6942.45	6851.91	6311.81	6481.44	6682.28		202.38	5289.57	5001.48	4720.4	4837.27	4884.61
	202.28	6811.75	6924.11	6306.23	6487.66	6742.68		202.28	5291.74	5052.04	4718.2	4842.91	4927.33
	202.18	7083.63	7018.07	6300.76	6495.25	6823.58		202.18	5380.56	5125.39	4715.99	4849.34	4992.04
	202.08	7165.51	7140.28	6295.03	6504.02	6931.3		202.08	5480.91	5230.92	4713.43	4856.33	5088.02
	201.98	7194.19	7298.85	6289.23	6514.36	7073.72		201.98	5486.67	5380.24	4710.46	4863.98	5226.73
	201.88	7462.27	7502	6283.39	6526.58	7258.81		201.88	5636.23	5586	4707.47	4872.8	5420.67
	201.78	7803.75	7756.98	6277.3	6540.77	7493.51		201.78	6043.24	5858.69	4703.89	4882.43	5680.16
	201.68	8177.41	8068.61	6270.88	6557.25	7782.24		201.68	6213.85	6204.07	4698.72	4892.1	6010.69
	201.58	8455.86	8436.75	6264.12	6576.47	8124.4		201.58	6411.85	6622.26	4692.88	4902.98	6412.16
	201.48	8895.87	8852.69	6257.09	6599.13	8510.65		201.48	6927.18	7102.16	4686.25	4915.33	6873.08
	201.38	9248.89	9292.25	6249.65	6625.92	8915.98		201.38	7520.4	7618.75	4677.6	4928.35	7368.01
	201.28	9572.78	9709.54	6241.87	6658.04	9293.37		201.28	8236.19	8135	4666.64	4942.34	7859.31
	201.18	9998.29	10036	6233.78	6697.11	9572.64		201.18	8720.63	8601.29	4652.87	4957.65	8296.51
	201.08	10304.2	10200.8	6225.3	6745.29	9680.77		201.08	9003.43	8961.66	4637.18	4976.42	8622.42
	200.98	10063.7	10172	6216.52	6805.92	9582.57		200.98	9337.79	9163.95	4620.34	5001.36	8782.93
	200.88	9990.35	9982.02	6207.96	6884.01	9305.97		200.88	9244.14	9177.65	4602.15	5035.32	8744.48
	200.78	9721.4	9707.2	6199.45	6985.58	8921.07		200.78	9087.34	9013.17	4584.24	5084.7	8512.71
	200.68	9425.93	9428.09	6191.19	7118.89	8500.39		200.68	8604.69	8717.2	4566.88	5157	8127.08
	200.58	9273.82	9205.39	6183.2	7293.94	8094.64		200.58	8362.29	8358.5	4551.3	5263.95	7645.85
	200.48	9085.85	9078.03	6175.33	7522.4	7730.97		200.48	8140.45	8007.45	4536.6	5419.07	7124.98
	200.38	8958.02	9069.87	6167.64	7816.82	7420.69		200.38	7854.53	7729.96	4522.7	5640.51	6612.16
	200.28	9153.08	9194.49	6160.06	8189.43	7165.12		200.28	7644.03	7582.17	4509.85	5949.74	6142.29
	200.18	9452.97	9457.33	6152.28	8649.62	6960		200.18	7601.74	7606.88	4497.76	6368.01	5736.63
	200.08	9880.97	9855.88	6144.23	9201.7	6798.4		200.08	7684.44	7830.6	4485.79	6912.65	5403.75
	199.98	10284.6	10377.2	6135.77	9840.78	6672.23		199.98	8183.61	8261.36	4473.45	7592.54	5142.27
	199.88	10968.1	10992.5	6126.92	10545.7	6573.77		199.88	8966.28	8884.07	4459.14	8400.18	4943.03
	199.78	11806.5	11648.1	6117.44	11269.6	6495.89		199.78	9540.14	9658.94	4441.76	9307.12	4793.58
	199.68	12299	12255.8	6107.17	11930.2	6432.83		199.68	10525.4	10516.7	4422.1	10256.2	4682.56
	199.58	12714.6	12696.9	6096.44	12412.7	6380.64		199.58	11348	11347.2	4398.56	11148.5	4597.21
	199.48	12915.3	12854.1	6085.31	12603.1	6336.24		199.48	11830.9	12003.6	4371.75	11846.4	4528.93
	199.38	12622.8	12670.3	6073.98	12446.7	6297.64		199.38	12250.9	12327.8	4342.98	12198.6	4472.12
	199.28	12066.8	12184.7	6062.92	11983.8	6263.78		199.28	12467.3	12216.1	4312.48	12106.4	4422.15
	199.18	11723.7	11504.9	6052.36	11323.4	6233.86		199.18	11699.4	11683.1	4281.03	11587.5	4376.6
	199.08	10683.7	10748.4	6042.11	10583.6	6206.96		199.08	10812	10852	4252.41	10767.2	4337.29
	198.98	9846.94	10003.4	6032.81	9853.05	6183.21		198.98	9767.37	9875.87	4227.11	9799.52	4303.46
	198.88	9193.66	9321.75	6024.27	9184	6162.03		198.88	8906.14	8883.05	4205.74	8813.76	4275.03
	198.78	8766.85	8727.22	6016.34	8600.6	6142.95		198.78	7968.51	7957.96	4187.62	7894.69	4250.89
	198.68	8224.13	8226.59	6008.79	8109.84	6125.55		198.68	7077.67	7149.53	4173.03	7091.47	4231.09
	198.58	7833.43	7816.6	6001.74	7708.6	6109.74		198.58	6391.09	6478.45	4161.83	6424.97	4215.31
	198.48	7638.81	7487.71	5995.05	7387.54	6095.22		198.48	6043.91	5944.65	4153.23	5895.24	4202.65
	198.38	7404.62	7227.8	5988.52	7134.65	6081.68		198.38	5580.02	5534.74	4145.94	5488.94	4191.74
	198.28	7253.55	7024.07	5982.21	6937.23	6069.05		198.28	5248.49	5229.51	4140.41	5186.94	4182.97
	198.18	6825.75	6864.46	5976.03	6783.32	6057.18		198.18	5046.68	5006.68	4136.13	4967.03	4175.79
	198.08	6890.21	6738.82	5970.25	6662.84	6046.23		198.08	4930.34	4845.19	4132.62	4808.15	4169.65
	197.98	6740.66	6638.19	5964.4	6566.9	6035.69		197.98	4727.03	4727.33	4129.55	4692.68	4164.2
	197.88	6573.67	6556.28	5958.68	6489.25	6025.7		197.88	4474.54	4640.16	4127.24	4607.66	4159.74
	197.78	6683.32	6488.26	5953.11	6425.14	6016.23		197.78	4554.28	4574.25	4125.9	4543.71	4156.44
	197.68	6514.41	6430.45	5947.43	6370.9	6006.98		197.68	4435.49	4521.84	4124.25	4493.09	4152.99
	197.58	6318.78	6380.66	5941.9	6324.4	5998.17		197.58	4336.51	4479.45	4123.05	4452.34	4150.15
	197.48	6312.89	6337.21	5936.56	6283.96	5989.8		197.48	4346.85	4444.27	4122.23	4418.67	4147.83
	197.38	6289.82	6298.69	5931.21	6248.23	5981.67		197.38	4369.13	4414.16	4121.36	4389.94	4145.58
	197.28	6065.03	6264.23	5925.88	6216.34	5973.76		197.28	4206.65	4387.94	4120.4	4364.99	4143.35
	197.18	6067.55	6233.35	5920.75	6187.84	5966.25		197.18	4220.8	4365.54	4120.07	4343.77	4141.83
	197.08	6145.07	6205.31	5915.61	6162.02	5958.91		197.08	4141.22	4345.73	4119.68	4325.06	4140.36
	196.98	5995.88	6179.64	5910.4	6138.4	5951.64		196.98	4284.63	4328.45	4119.6	4308.78	4139.26
	196.88	6085.52	6156.2	5905.32	6116.87	5944.65		196.88	4060.85	4312.5	4118.96	4293.78	4137.69
	196.78	6014.01	6134.5	5900.15	6096.95	5937.7		196.78	4178.66	4299.04	4119.19	4281.19	4137.04
	196.68	6014.41	6114.45	5895.05	6078.56	5930.93		196.68	4328.72	4286.52	4118.96	4269.49	4135.99
	196.58	6013.01	6095.78	5889.94	6061.46	5924.26		196.58	4152.51	4274.65	4118.15	4258.37	4134.43
	196.48	5903.44	6078.34	5884.82	6045.47	5917.69		196.48	4197.19	4264.51	4118.02	4248.94	4133.58
	196.38	6048.43	6062.07	5879.81	6030.57	5911.31		196.38	4158.32	4255.12	4117.71	4240.22	4132.61
	196.28	6027.75	6046.63	5874.65	6016.41	5904.87		196.28	4055.19	4246.71	4117.55	4232.43	4131.83
	196.18	5911.63	6032.05	5869.51	6003.04	5898.52		196.18	4099.53	4239.42	4117.79	4225.73	4131.49
	196.08	5861.9	6018.33	5864.47	5990.46	5892.34		196.08	4275.42	4232.6	4117.86	4219.45	4131.01
	195.98	5926.48	6005.34	5859.47	5978.53	5886.27		195.98	4205.81	4225.67	4117.26	4213.04	4129.88
	195.88	5925.3	5992.89	5854.41	5967.1	5880.2		195.88	4202.69	4219.51	4116.91	4207.38	4129.05
	195.78	5792.12	5980.99	5849.34	5956.15	5874.18		195.78	4089.89	4213.83	4116.58	4202.15	4128.26
	195.68	6033.87	5969.7	5844.4	5945.77	5868.33		195.68	4082.85	4208.98	4116.69	4197.74	4127.93
	195.58	6013.4	5958.64	5839.22	5935.56	5862.3		195.58	4091.45	4204.54	4116.82	4193.71	4127.65
	195.48	6170.7	5948	5834.06	5925.73	5856.33		195.48	4189.62	4200.39	4116.92	4189.95	4127.36
	195.38	5914.9	5937.58	5828.75	5916.08	5850.25		195.38	4095.3	4196.17	4116.64	4186.1	4126.71
	195.28	5987.93	5927.73	5823.67	5906.96	5844.44		195.28	4061.98	4192.58	4116.72	4182.86	4126.44
	195.18	5890.5	5918.11	5818.52	5898.04	5838.59		195.18	4166.48	4189.38	4116.93	4179.98	4126.32
	195.08	6092.78	5908.87	5813.45	5889.45	5832.87		195.08	4152.37	4185.99	4116.74	4176.92	4125.81
	194.98	5808.19	5899.69	5808.19	5880.9	5826.98		194.98	4116.6	4182.87	4116.6	4174.09	4125.38

[truncated: 34 more sheets: Figure4d, Figure4e, Figure4f, Figure5a, Figure5b, Figure5c, Figure5d, Figure5e, FigureS1a, FigureS1b, FigureS3b, Figure S6, FigureS9bd, FigureS9ac, FigureS16b, FigureS10a, Figures10b, FigureS11, FigureS19a, FigureS19b …]
